# Supplementary material for: MicroRNA-29a-5p Is a Novel Predictor for Early Recurrence of Hepatitis B Virus-Related Hepatocellular Carcinoma after Surgical Resection
Source: PLoS One. 2012 Dec 20;7(12):e52393. doi: 10.1371/journal.pone.0052393 (PMC3527523; doi:10.1371/journal.pone.0052393)
Supplement: Table S4 — Results of TaqMan Low-Density Array qRT-PCR (Card A). (XLS) [file pone.0052393.s010.xls]

## Sheet: Sheet1
Results of TaqMan Low-Density Array qRT-PCR profiling of microdissected non-tumorous liver tissue with early recurrence (card A)					Results of TaqMan Low-Density Array qRT-PCR profiling of microdissected non-tumorous liver tissue without early recurrence (card A)					Results of TaqMan Low-Density Array qRT-PCR profiling of microdissected tumor tissue with early recurrence (card A)					Results of TaqMan Low-Density Array qRT-PCR profiling of microdissected tumor tissue without early recurrence (card A)
Detector		Ct			Detector		Ct			Detector		Ct			Detector		Ct
hsa-miR-122-4395356		18.9861			hsa-miR-122-4395356		18.9543			hsa-miR-122-4395356		19.9734			hsa-miR-122-4395356		19.4636
MammU6-4395470		17.2292			MammU6-4395470		19.414			MammU6-4395470		17.9341			MammU6-4395470		18.7544
MammU6-4395470		17.61			MammU6-4395470		19.4993			MammU6-4395470		17.7623			MammU6-4395470		18.3151
MammU6-4395470		17.8502			MammU6-4395470		19.525			MammU6-4395470		17.4894			MammU6-4395470		18.4857
MammU6-4395470		17.812			MammU6-4395470		19.5275			MammU6-4395470		17.5863			MammU6-4395470		18.4789
hsa-miR-145-4395389		20.9314			hsa-miR-145-4395389		20.9796			hsa-miR-145-4395389		21.9975			hsa-miR-145-4395389		21.9827
RNU48-4373383		20.9864			RNU48-4373383		21.9764			RNU48-4373383		19.9983			RNU48-4373383		20.9671
hsa-miR-126-4395339		22.4875			hsa-miR-126-4395339		21.9801			hsa-miR-126-4395339		22.9803			hsa-miR-126-4395339		22.9935
hsa-let-7e-4395517		22.9868			hsa-let-7e-4395517		21.9851			hsa-let-7e-4395517		23.0105			hsa-let-7e-4395517		21.9906
hsa-let-7b-4395446		21.8499			hsa-let-7b-4395446		21.9924			hsa-let-7b-4395446		22.9804			hsa-let-7b-4395446		21.9771
hsa-miR-30c-4373060		21.9719			hsa-miR-30c-4373060		22.4364			hsa-miR-30c-4373060		22.4477			hsa-miR-30c-4373060		21.9376
hsa-miR-30b-4373290		22.9389			hsa-miR-30b-4373290		22.4882			hsa-miR-30b-4373290		22.9531			hsa-miR-30b-4373290		22.4553
hsa-miR-92a-4395169		22.9692			hsa-miR-92a-4395169		22.9498			hsa-miR-92a-4395169		22.9855			hsa-miR-92a-4395169		21.9736
hsa-miR-223-4395406		22.9707			hsa-miR-223-4395406		22.952			hsa-miR-223-4395406		23.9358			hsa-miR-223-4395406		23.9433
hsa-miR-26a-4395166		23.0414			hsa-miR-26a-4395166		22.9644			hsa-miR-26a-4395166		23.9545			hsa-miR-26a-4395166		22.9993
hsa-miR-100-4373160		23.948			hsa-miR-100-4373160		22.9645			hsa-miR-100-4373160		24.9572			hsa-miR-100-4373160		23.9534
hsa-miR-193b-4395478		22.9905			hsa-miR-193b-4395478		22.9646			hsa-miR-193b-4395478		21.9403			hsa-miR-193b-4395478		23.9904
hsa-miR-150-4373127		21.9812			hsa-miR-150-4373127		22.9663			hsa-miR-150-4373127		24.9746			hsa-miR-150-4373127		23.9603
hsa-miR-99a-4373008		22.8794			hsa-miR-99a-4373008		22.969			hsa-miR-99a-4373008		24.987			hsa-miR-99a-4373008		23.9796
hsa-miR-125b-4373148		24.0279			hsa-miR-125b-4373148		22.9693			hsa-miR-125b-4373148		25.4685			hsa-miR-125b-4373148		24.9907
hsa-miR-24-4373072		21.9911			hsa-miR-24-4373072		22.9787			hsa-miR-24-4373072		21.9843			hsa-miR-24-4373072		21.9654
hsa-miR-191-4395410		22.9598			hsa-miR-191-4395410		22.9799			hsa-miR-191-4395410		22.9741			hsa-miR-191-4395410		22.9792
hsa-miR-885-5p-4395407		22.9751			hsa-miR-885-5p-4395407		22.9939			hsa-miR-885-5p-4395407		22.9403			hsa-miR-885-5p-4395407		21.9588
hsa-miR-19b-4373098		23.9781			hsa-miR-19b-4373098		22.9963			hsa-miR-19b-4373098		23.9622			hsa-miR-19b-4373098		22.9544
hsa-miR-20a-4373286		24.4831			hsa-miR-20a-4373286		23.4548			hsa-miR-20a-4373286		23.9631			hsa-miR-20a-4373286		21.9438
hsa-miR-192-4373108		23.9618			hsa-miR-192-4373108		23.4571			hsa-miR-192-4373108		24.9347			hsa-miR-192-4373108		23.9583
hsa-miR-17-4395419		24.477			hsa-miR-17-4395419		23.9453			hsa-miR-17-4395419		23.9685			hsa-miR-17-4395419		22.4514
hsa-miR-106a-4395280		23.9334			hsa-miR-106a-4395280		23.9514			hsa-miR-106a-4395280		23.4469			hsa-miR-106a-4395280		22.4585
hsa-miR-365-4373194		25.0572			hsa-miR-365-4373194		23.9533			hsa-miR-365-4373194		24.9841			hsa-miR-365-4373194		24.5134
hsa-miR-484-4381032		23.9804			hsa-miR-484-4381032		23.9664			hsa-miR-484-4381032		22.9659			hsa-miR-484-4381032		23.9824
hsa-miR-21-4373090		24.5603			hsa-miR-21-4373090		23.9686			hsa-miR-21-4373090		23.9556			hsa-miR-21-4373090		22.979
RNU44-4373384		23.0093			RNU44-4373384		23.9709			RNU44-4373384		21.9643			RNU44-4373384		21.9519
hsa-miR-342-3p-4395371		23.3907			hsa-miR-342-3p-4395371		23.9748			hsa-miR-342-3p-4395371		24.9639			hsa-miR-342-3p-4395371		24.9768
hsa-miR-146a-4373132		23.98			hsa-miR-146a-4373132		23.9751			hsa-miR-146a-4373132		24.9747			hsa-miR-146a-4373132		24.4347
hsa-miR-146b-5p-4373178		23.7814			hsa-miR-146b-5p-4373178		23.9831			hsa-miR-146b-5p-4373178		24.957			hsa-miR-146b-5p-4373178		22.9928
hsa-let-7a-4373169		24.9007			hsa-let-7a-4373169		23.9833			hsa-let-7a-4373169		24.9809			hsa-let-7a-4373169		24.5405
hsa-miR-16-4373121		24.515			hsa-miR-16-4373121		23.9873			hsa-miR-16-4373121		24.4731			hsa-miR-16-4373121		23.97
hsa-miR-194-4373106		24.9413			hsa-miR-194-4373106		24.4692			hsa-miR-194-4373106		25.9654			hsa-miR-194-4373106		23.9465
hsa-miR-574-3p-4395460		23.9658			hsa-miR-574-3p-4395460		24.4777			hsa-miR-574-3p-4395460		24.477			hsa-miR-574-3p-4395460		24.4864
hsa-miR-375-4373027		24.9544			hsa-miR-375-4373027		24.9339			hsa-miR-375-4373027		24.963			hsa-miR-375-4373027		22.9507
hsa-miR-222-4395387		24.9458			hsa-miR-222-4395387		24.9491			hsa-miR-222-4395387		23.9612			hsa-miR-222-4395387		22.9428
hsa-miR-29a-4395223		24.947			hsa-miR-29a-4395223		24.9495			hsa-miR-29a-4395223		25.9628			hsa-miR-29a-4395223		24.9514
hsa-miR-26b-4395167		25.4836			hsa-miR-26b-4395167		24.9549			hsa-miR-26b-4395167		26.4579			hsa-miR-26b-4395167		24.9746
hsa-miR-148a-4373130		25.9131			hsa-miR-148a-4373130		24.9566			hsa-miR-148a-4373130		26.9574			hsa-miR-148a-4373130		25.9577
hsa-miR-34a-4395168		24.9526			hsa-miR-34a-4395168		24.958			hsa-miR-34a-4395168		24.9814			hsa-miR-34a-4395168		24.964
hsa-let-7c-4373167		25.4737			hsa-let-7c-4373167		24.9658			hsa-let-7c-4373167		26.958			hsa-let-7c-4373167		26.4622
hsa-miR-214-4395417		24.9704			hsa-miR-214-4395417		24.9717			hsa-miR-214-4395417		26.0143			hsa-miR-214-4395417		26.0203
hsa-miR-199a-3p-4395415		25.9635			hsa-miR-199a-3p-4395415		24.9799			hsa-miR-199a-3p-4395415		27.4839			hsa-miR-199a-3p-4395415		26.9719
hsa-miR-320-4395388		24.9847			hsa-miR-320-4395388		24.9806			hsa-miR-320-4395388		23.959			hsa-miR-320-4395388		24.4574
hsa-miR-139-5p-4395400		24.9914			hsa-miR-139-5p-4395400		24.9833			hsa-miR-139-5p-4395400		27.9678			hsa-miR-139-5p-4395400		26.9829
hsa-let-7g-4395393		25.9934			hsa-let-7g-4395393		24.9972			hsa-let-7g-4395393		26.5126			hsa-let-7g-4395393		24.9559
hsa-let-7d-4395394		25.9184			hsa-let-7d-4395394		25.4614			hsa-let-7d-4395394		25.9754			hsa-let-7d-4395394		24.9803
hsa-miR-22-4373079		29.6685			hsa-miR-22-4373079		25.4792			hsa-miR-22-4373079		undetermined			hsa-miR-22-4373079		26.8972
hsa-miR-425-4380926		25.2135			hsa-miR-425-4380926		25.9368			hsa-miR-425-4380926		25.9839			hsa-miR-425-4380926		24.9425
hsa-miR-195-4373105		26.9647			hsa-miR-195-4373105		25.9557			hsa-miR-195-4373105		26.94			hsa-miR-195-4373105		26.9602
hsa-miR-27b-4373068		27.9763			hsa-miR-27b-4373068		25.9572			hsa-miR-27b-4373068		27.9706			hsa-miR-27b-4373068		25.9385
hsa-miR-886-3p-4395305		25.9231			hsa-miR-886-3p-4395305		25.9637			hsa-miR-886-3p-4395305		24.9715			hsa-miR-886-3p-4395305		23.9721
hsa-miR-328-4373049		25.9335			hsa-miR-328-4373049		25.9664			hsa-miR-328-4373049		25.9415			hsa-miR-328-4373049		25.9585
hsa-miR-103-4373158		26.8778			hsa-miR-103-4373158		25.9686			hsa-miR-103-4373158		26.9877			hsa-miR-103-4373158		25.4799
hsa-miR-193a-5p-4395392		26.5161			hsa-miR-193a-5p-4395392		25.9694			hsa-miR-193a-5p-4395392		26.9776			hsa-miR-193a-5p-4395392		26.4877
hsa-miR-331-3p-4373046		24.856			hsa-miR-331-3p-4373046		25.9761			hsa-miR-331-3p-4373046		24.9743			hsa-miR-331-3p-4373046		24.4795
hsa-miR-99b-4373007		25.0504			hsa-miR-99b-4373007		25.9948			hsa-miR-99b-4373007		24.9646			hsa-miR-99b-4373007		25.4922
hsa-let-7f-4373164		25.45			hsa-let-7f-4373164		25.9973			hsa-let-7f-4373164		26.4588			hsa-let-7f-4373164		25.9818
hsa-miR-215-4373084		34.3739			hsa-miR-215-4373084		26.084			hsa-miR-215-4373084		25.2196			hsa-miR-215-4373084		undetermined
hsa-miR-451-4373360		27.9598			hsa-miR-451-4373360		26.464			hsa-miR-451-4373360		29.4581			hsa-miR-451-4373360		28.9615
hsa-miR-10a-4373153		25.8906			hsa-miR-10a-4373153		26.4677			hsa-miR-10a-4373153		27.9791			hsa-miR-10a-4373153		26.9761
hsa-miR-142-3p-4373136		27.4825			hsa-miR-142-3p-4373136		26.4834			hsa-miR-142-3p-4373136		28.9473			hsa-miR-142-3p-4373136		27.4631
hsa-miR-23b-4373073		29.7736			hsa-miR-23b-4373073		26.4941			hsa-miR-23b-4373073		29.0119			hsa-miR-23b-4373073		29.0174
hsa-miR-181a-4373117		26.7719			hsa-miR-181a-4373117		26.5364			hsa-miR-181a-4373117		25.9831			hsa-miR-181a-4373117		25.9853
hsa-miR-200c-4395411		26.5822			hsa-miR-200c-4395411		26.8957			hsa-miR-200c-4395411		27.4953			hsa-miR-200c-4395411		26.9109
hsa-miR-200b-4395362		26.7023			hsa-miR-200b-4395362		26.9291			hsa-miR-200b-4395362		26.4912			hsa-miR-200b-4395362		24.9606
hsa-miR-204-4373094		26.9627			hsa-miR-204-4373094		26.9416			hsa-miR-204-4373094		25.9642			hsa-miR-204-4373094		28.4715
hsa-miR-532-5p-4380928		28.0167			hsa-miR-532-5p-4380928		26.9553			hsa-miR-532-5p-4380928		26.9817			hsa-miR-532-5p-4380928		25.4888
hsa-miR-127-3p-4373147		27.0242			hsa-miR-127-3p-4373147		26.9629			hsa-miR-127-3p-4373147		26.9643			hsa-miR-127-3p-4373147		26.9785
hsa-miR-28-3p-4395557		25.9557			hsa-miR-28-3p-4395557		26.9632			hsa-miR-28-3p-4395557		26.9778			hsa-miR-28-3p-4395557		26.9421
hsa-miR-374b-4381045		26.9487			hsa-miR-374b-4381045		26.9637			hsa-miR-374b-4381045		26.9869			hsa-miR-374b-4381045		25.9572
hsa-miR-200a-4378069		26.1839			hsa-miR-200a-4378069		26.9647			hsa-miR-200a-4378069		26.9438			hsa-miR-200a-4378069		26.949
hsa-miR-186-4395396		26.8313			hsa-miR-186-4395396		26.966			hsa-miR-186-4395396		26.956			hsa-miR-186-4395396		27.4658
hsa-miR-483-5p-4395449		25.9591			hsa-miR-483-5p-4395449		26.9663			hsa-miR-483-5p-4395449		24.965			hsa-miR-483-5p-4395449		22.9643
hsa-miR-29c-4395171		26.9902			hsa-miR-29c-4395171		26.972			hsa-miR-29c-4395171		27.9805			hsa-miR-29c-4395171		29.8318
hsa-miR-27a-4373287		27.5163			hsa-miR-27a-4373287		26.9762			hsa-miR-27a-4373287		27.9413			hsa-miR-27a-4373287		26.9511
hsa-miR-455-3p-4395355		27.0187			hsa-miR-455-3p-4395355		26.9796			hsa-miR-455-3p-4395355		27.9748			hsa-miR-455-3p-4395355		26.4689
hsa-miR-143-4395360		27.9063			hsa-miR-143-4395360		26.9817			hsa-miR-143-4395360		28.0163			hsa-miR-143-4395360		26.9707
hsa-miR-15b-4373122		28.0327			hsa-miR-15b-4373122		26.9832			hsa-miR-15b-4373122		26.483			hsa-miR-15b-4373122		25.4808
hsa-miR-93-4373302		26.9498			hsa-miR-93-4373302		26.9861			hsa-miR-93-4373302		25.9649			hsa-miR-93-4373302		25.9731
hsa-miR-132-4373143		26.4882			hsa-miR-132-4373143		26.9943			hsa-miR-132-4373143		26.9472			hsa-miR-132-4373143		27.5118
hsa-miR-886-5p-4395304		25.9314			hsa-miR-886-5p-4395304		27.0238			hsa-miR-886-5p-4395304		25.983			hsa-miR-886-5p-4395304		23.9916
hsa-miR-210-4373089		30.47			hsa-miR-210-4373089		27.4383			hsa-miR-210-4373089		25.4907			hsa-miR-210-4373089		undetermined
hsa-miR-152-4395170		27.9522			hsa-miR-152-4395170		27.4403			hsa-miR-152-4395170		27.9472			hsa-miR-152-4395170		27.9458
hsa-miR-130a-4373145		27.9965			hsa-miR-130a-4373145		27.4741			hsa-miR-130a-4373145		29.5172			hsa-miR-130a-4373145		28.9987
hsa-miR-197-4373102		24.9709			hsa-miR-197-4373102		27.6102			hsa-miR-197-4373102		24.9403			hsa-miR-197-4373102		26.0109
hsa-miR-339-5p-4395368		27.3348			hsa-miR-339-5p-4395368		27.7279			hsa-miR-339-5p-4395368		28.0913			hsa-miR-339-5p-4395368		27.979
hsa-miR-660-4380925		29.0006			hsa-miR-660-4380925		27.9158			hsa-miR-660-4380925		28.02			hsa-miR-660-4380925		26.9547
hsa-miR-149-4395366		26.8813			hsa-miR-149-4395366		27.9409			hsa-miR-149-4395366		27.4394			hsa-miR-149-4395366		27.5018
hsa-miR-25-4373071		27.9727			hsa-miR-25-4373071		27.95			hsa-miR-25-4373071		26.951			hsa-miR-25-4373071		27.4893
hsa-miR-20b-4373263		28.0217			hsa-miR-20b-4373263		27.9574			hsa-miR-20b-4373263		27.456			hsa-miR-20b-4373263		25.9419
hsa-miR-140-5p-4373374		27.9599			hsa-miR-140-5p-4373374		27.9574			hsa-miR-140-5p-4373374		27.9551			hsa-miR-140-5p-4373374		27.9624
hsa-miR-296-5p-4373066		27.9319			hsa-miR-296-5p-4373066		27.9587			hsa-miR-296-5p-4373066		27.0221			hsa-miR-296-5p-4373066		26.4751
hsa-miR-106b-4373155		28.968			hsa-miR-106b-4373155		27.9691			hsa-miR-106b-4373155		26.9601			hsa-miR-106b-4373155		26.981
hsa-miR-224-4395210		27.9286			hsa-miR-224-4395210		27.9744			hsa-miR-224-4395210		24.4727			hsa-miR-224-4395210		23.9431
hsa-miR-345-4395297		27.9339			hsa-miR-345-4395297		27.9796			hsa-miR-345-4395297		27.9536			hsa-miR-345-4395297		26.9684
hsa-miR-374a-4373028		27.9899			hsa-miR-374a-4373028		27.9819			hsa-miR-374a-4373028		27.9616			hsa-miR-374a-4373028		27.4532
hsa-miR-423-5p-4395451		28.323			hsa-miR-423-5p-4395451		27.9865			hsa-miR-423-5p-4395451		27.9624			hsa-miR-423-5p-4395451		27.9222
hsa-miR-494-4395476		28.6094			hsa-miR-494-4395476		27.9892			hsa-miR-494-4395476		28.0196			hsa-miR-494-4395476		27.99
hsa-miR-28-5p-4373067		27.0273			hsa-miR-28-5p-4373067		27.9893			hsa-miR-28-5p-4373067		26.9459			hsa-miR-28-5p-4373067		26.9491
hsa-miR-532-3p-4395466		26.8785			hsa-miR-532-3p-4395466		27.9897			hsa-miR-532-3p-4395466		25.9474			hsa-miR-532-3p-4395466		25.9848
hsa-miR-203-4373095		28.9794			hsa-miR-203-4373095		28.4665			hsa-miR-203-4373095		29.965			hsa-miR-203-4373095		28.4758
hsa-miR-19a-4373099		29.1958			hsa-miR-19a-4373099		28.4701			hsa-miR-19a-4373099		28.9891			hsa-miR-19a-4373099		27.9995
hsa-miR-221-4373077		28.7615			hsa-miR-221-4373077		28.4957			hsa-miR-221-4373077		27.0107			hsa-miR-221-4373077		26.0149
hsa-miR-130b-4373144		28.942			hsa-miR-130b-4373144		28.5119			hsa-miR-130b-4373144		28.9813			hsa-miR-130b-4373144		27.9878
hsa-miR-15a-4373123		30.7586			hsa-miR-15a-4373123		28.8953			hsa-miR-15a-4373123		29.942			hsa-miR-15a-4373123		29.0137
hsa-miR-454-4395434		30.0842			hsa-miR-454-4395434		28.9414			hsa-miR-454-4395434		27.9416			hsa-miR-454-4395434		27.9607
hsa-miR-340-4395369		30.9595			hsa-miR-340-4395369		28.9503			hsa-miR-340-4395369		29.9756			hsa-miR-340-4395369		29.5122
hsa-miR-744-4395435		27.9581			hsa-miR-744-4395435		28.9679			hsa-miR-744-4395435		27.9718			hsa-miR-744-4395435		27.9719
hsa-miR-95-4373011		28.9744			hsa-miR-95-4373011		28.9695			hsa-miR-95-4373011		27.957			hsa-miR-95-4373011		27.969
hsa-miR-361-5p-4373035		30.045			hsa-miR-361-5p-4373035		28.9727			hsa-miR-361-5p-4373035		29.9875			hsa-miR-361-5p-4373035		28.9982
hsa-miR-128-4395327		31.0644			hsa-miR-128-4395327		28.9728			hsa-miR-128-4395327		29.9824			hsa-miR-128-4395327		28.9819
hsa-miR-505-4395200		28.4646			hsa-miR-505-4395200		28.9807			hsa-miR-505-4395200		undetermined			hsa-miR-505-4395200		28.9534
hsa-miR-455-5p-4378098		29.8781			hsa-miR-455-5p-4378098		28.9822			hsa-miR-455-5p-4378098		28.9524			hsa-miR-455-5p-4378098		28.9686
hsa-miR-324-5p-4373052		28.9051			hsa-miR-324-5p-4373052		28.9827			hsa-miR-324-5p-4373052		27.9717			hsa-miR-324-5p-4373052		26.9501
hsa-miR-335-4373045		29.968			hsa-miR-335-4373045		28.985			hsa-miR-335-4373045		30.9823			hsa-miR-335-4373045		28.9652
hsa-miR-23a-4373074		37.012			hsa-miR-23a-4373074		29.0109			hsa-miR-23a-4373074		undetermined			hsa-miR-23a-4373074		29.0467
hsa-miR-376c-4395233		29.0716			hsa-miR-376c-4395233		29.0131			hsa-miR-376c-4395233		29.9711			hsa-miR-376c-4395233		28.9402
hsa-miR-125a-5p-4395309		29.1057			hsa-miR-125a-5p-4395309		29.4732			hsa-miR-125a-5p-4395309		28.976			hsa-miR-125a-5p-4395309		29.4631
hsa-miR-29b-4373288		30.0441			hsa-miR-29b-4373288		29.4781			hsa-miR-29b-4373288		29.9715			hsa-miR-29b-4373288		30.011
hsa-miR-218-4373081		29.7967			hsa-miR-218-4373081		29.9623			hsa-miR-218-4373081		28.9279			hsa-miR-218-4373081		29.9752
hsa-miR-362-5p-4378092		30.5177			hsa-miR-362-5p-4378092		29.9681			hsa-miR-362-5p-4378092		28.9477			hsa-miR-362-5p-4378092		28.9702
hsa-miR-383-4373018		30.2901			hsa-miR-383-4373018		29.9694			hsa-miR-383-4373018		undetermined			hsa-miR-383-4373018		32.513
hsa-miR-324-3p-4395272		29.8673			hsa-miR-324-3p-4395272		29.9742			hsa-miR-324-3p-4395272		29.4908			hsa-miR-324-3p-4395272		28.9753
hsa-miR-199a-5p-4373272		29.9842			hsa-miR-199a-5p-4373272		29.9776			hsa-miR-199a-5p-4373272		31.8781			hsa-miR-199a-5p-4373272		30.4389
hsa-miR-185-4395382		29.7162			hsa-miR-185-4395382		29.9849			hsa-miR-185-4395382		29.9755			hsa-miR-185-4395382		28.9489
hsa-miR-18a-4395533		30.3424			hsa-miR-18a-4395533		29.9879			hsa-miR-18a-4395533		28.9714			hsa-miR-18a-4395533		27.4959
hsa-miR-339-3p-4395295		30.5955			hsa-miR-339-3p-4395295		29.9885			hsa-miR-339-3p-4395295		28.4912			hsa-miR-339-3p-4395295		28.9482
hsa-miR-379-4373349		29.8922			hsa-miR-379-4373349		29.9973			hsa-miR-379-4373349		29.984			hsa-miR-379-4373349		29.4769
hsa-miR-495-4381078		30.44			hsa-miR-495-4381078		30.0006			hsa-miR-495-4381078		31.5258			hsa-miR-495-4381078		29.5085
hsa-miR-31-4395390		29.9539			hsa-miR-31-4395390		30.0491			hsa-miR-31-4395390		26.9311			hsa-miR-31-4395390		28.5453
hsa-miR-124-4373295		29.7863			hsa-miR-124-4373295		30.4564			hsa-miR-124-4373295		29.5051			hsa-miR-124-4373295		29.9576
hsa-miR-433-4373205		29.4595			hsa-miR-433-4373205		30.468			hsa-miR-433-4373205		29.5277			hsa-miR-433-4373205		29.5231
hsa-miR-212-4373087		29.908			hsa-miR-212-4373087		30.4757			hsa-miR-212-4373087		30.4808			hsa-miR-212-4373087		30.4583
hsa-miR-107-4373154		31.3101			hsa-miR-107-4373154		30.4979			hsa-miR-107-4373154		30.4963			hsa-miR-107-4373154		27.9758
hsa-miR-133a-4395357		29.8346			hsa-miR-133a-4395357		30.5007			hsa-miR-133a-4395357		30.5005			hsa-miR-133a-4395357		30.5511
hsa-miR-671-3p-4395433		30.9782			hsa-miR-671-3p-4395433		30.5081			hsa-miR-671-3p-4395433		30.5171			hsa-miR-671-3p-4395433		30.5343
hsa-miR-642-4380995		31.071			hsa-miR-642-4380995		30.9412			hsa-miR-642-4380995		31.4687			hsa-miR-642-4380995		31.4656
hsa-miR-376a-4373026		30.489			hsa-miR-376a-4373026		30.9583			hsa-miR-376a-4373026		30.4705			hsa-miR-376a-4373026		30.4846
hsa-miR-142-5p-4395359		32.0557			hsa-miR-142-5p-4395359		30.9652			hsa-miR-142-5p-4395359		33.9903			hsa-miR-142-5p-4395359		31.9691
hsa-miR-491-5p-4381053		29.9562			hsa-miR-491-5p-4381053		30.9743			hsa-miR-491-5p-4381053		30.4829			hsa-miR-491-5p-4381053		29.9588
hsa-miR-411-4381013		30.8927			hsa-miR-411-4381013		30.9749			hsa-miR-411-4381013		30.962			hsa-miR-411-4381013		30.9533
hsa-miR-101-4395364		30.876			hsa-miR-101-4395364		30.9765			hsa-miR-101-4395364		32.483			hsa-miR-101-4395364		31.9692
hsa-miR-500-4395539		30.8665			hsa-miR-500-4395539		30.9791			hsa-miR-500-4395539		30.9947			hsa-miR-500-4395539		29.4923
hsa-miR-134-4373299		29.249			hsa-miR-134-4373299		30.9872			hsa-miR-134-4373299		30.0002			hsa-miR-134-4373299		29.9178
hsa-miR-133b-4395358		32.4908			hsa-miR-133b-4395358		30.9897			hsa-miR-133b-4395358		30.8782			hsa-miR-133b-4395358		31.0872
hsa-miR-452-4395440		32.6317			hsa-miR-452-4395440		30.9939			hsa-miR-452-4395440		29.9776			hsa-miR-452-4395440		29.982
hsa-miR-342-5p-4395258		38.7867			hsa-miR-342-5p-4395258		30.9978			hsa-miR-342-5p-4395258		undetermined			hsa-miR-342-5p-4395258		undetermined
hsa-miR-148b-4373129		31.6902			hsa-miR-148b-4373129		31.0512			hsa-miR-148b-4373129		30.975			hsa-miR-148b-4373129		31.4463
hsa-miR-198-4395384		31.4927			hsa-miR-198-4395384		31.0992			hsa-miR-198-4395384		undetermined			hsa-miR-198-4395384		undetermined
hsa-miR-138-4395395		31.5062			hsa-miR-138-4395395		31.4403			hsa-miR-138-4395395		32.957			hsa-miR-138-4395395		33.4822
hsa-miR-424-4373201		33.196			hsa-miR-424-4373201		31.4588			hsa-miR-424-4373201		34.4631			hsa-miR-424-4373201		31.949
hsa-miR-652-4395463		31.9074			hsa-miR-652-4395463		31.461			hsa-miR-652-4395463		32.5122			hsa-miR-652-4395463		30.4907
hsa-miR-429-4373203		33.5128			hsa-miR-429-4373203		31.4637			hsa-miR-429-4373203		30.9769			hsa-miR-429-4373203		30.4669
hsa-miR-146b-3p-4395472		30.1205			hsa-miR-146b-3p-4395472		31.4641			hsa-miR-146b-3p-4395472		31.4584			hsa-miR-146b-3p-4395472		30.4581
hsa-miR-199b-5p-4373100		30.5985			hsa-miR-199b-5p-4373100		31.466			hsa-miR-199b-5p-4373100		33.0074			hsa-miR-199b-5p-4373100		32.5069
hsa-miR-485-3p-4378095		30.2009			hsa-miR-485-3p-4378095		31.4739			hsa-miR-485-3p-4378095		30.0103			hsa-miR-485-3p-4378095		29.9611
hsa-miR-422a-4395408		31.1885			hsa-miR-422a-4395408		31.4786			hsa-miR-422a-4395408		31.4852			hsa-miR-422a-4395408		33.4939
hsa-miR-9-4373285		30.6501			hsa-miR-9-4373285		31.4992			hsa-miR-9-4373285		31.0109			hsa-miR-9-4373285		30.4786
hsa-miR-636-4395199		32.2909			hsa-miR-636-4395199		31.8952			hsa-miR-636-4395199		31.5403			hsa-miR-636-4395199		31.453
hsa-miR-337-5p-4395267		33.4346			hsa-miR-337-5p-4395267		31.921			hsa-miR-337-5p-4395267		32.4662			hsa-miR-337-5p-4395267		32.901
hsa-miR-450a-4395414		undetermined			hsa-miR-450a-4395414		31.9219			hsa-miR-450a-4395414		32.8493			hsa-miR-450a-4395414		undetermined
hsa-miR-590-5p-4395176		32.0248			hsa-miR-590-5p-4395176		31.9549			hsa-miR-590-5p-4395176		30.9617			hsa-miR-590-5p-4395176		30.9562
hsa-miR-489-4395469		33.0261			hsa-miR-489-4395469		31.9592			hsa-miR-489-4395469		32.9787			hsa-miR-489-4395469		31.9543
hsa-miR-511-4373236		31.0099			hsa-miR-511-4373236		31.9618			hsa-miR-511-4373236		31.987			hsa-miR-511-4373236		31.9653
hsa-miR-363-4378090		30.3457			hsa-miR-363-4378090		31.9651			hsa-miR-363-4378090		32.4657			hsa-miR-363-4378090		32.0271
hsa-miR-539-4378103		30.8942			hsa-miR-539-4378103		31.9709			hsa-miR-539-4378103		30.9739			hsa-miR-539-4378103		29.9718
hsa-miR-548b-5p-4395519		32.7658			hsa-miR-548b-5p-4395519		31.9735			hsa-miR-548b-5p-4395519		33.0047			hsa-miR-548b-5p-4395519		30.9718
hsa-miR-135b-4395372		32.8391			hsa-miR-135b-4395372		31.9933			hsa-miR-135b-4395372		33.4662			hsa-miR-135b-4395372		33.3941
hsa-miR-628-5p-4395544		33.7882			hsa-miR-628-5p-4395544		32.4476			hsa-miR-628-5p-4395544		33.9653			hsa-miR-628-5p-4395544		33.4989
hsa-miR-502-3p-4395194		31.9446			hsa-miR-502-3p-4395194		32.4523			hsa-miR-502-3p-4395194		31.9633			hsa-miR-502-3p-4395194		31.4805
hsa-miR-330-3p-4373047		32.0626			hsa-miR-330-3p-4373047		32.4559			hsa-miR-330-3p-4373047		31.9314			hsa-miR-330-3p-4373047		30.9664
hsa-miR-32-4395220		32.5552			hsa-miR-32-4395220		32.4803			hsa-miR-32-4395220		31.967			hsa-miR-32-4395220		31.9823
hsa-miR-598-4395179		33.3958			hsa-miR-598-4395179		32.4841			hsa-miR-598-4395179		32.9954			hsa-miR-598-4395179		33.496
hsa-miR-181c-4373115		30.2201			hsa-miR-181c-4373115		32.4907			hsa-miR-181c-4373115		29.9863			hsa-miR-181c-4373115		31.9906
hsa-miR-410-4378093		31.7713			hsa-miR-410-4378093		32.4919			hsa-miR-410-4378093		31.468			hsa-miR-410-4378093		30.9826
hsa-miR-503-4373228		31.0851			hsa-miR-503-4373228		32.4959			hsa-miR-503-4373228		33.4592			hsa-miR-503-4373228		32.0329
hsa-miR-487b-4378102		33.4434			hsa-miR-487b-4378102		32.9001			hsa-miR-487b-4378102		34.5083			hsa-miR-487b-4378102		31.4816
hsa-miR-140-3p-4395345		31.2356			hsa-miR-140-3p-4395345		32.9501			hsa-miR-140-3p-4395345		31.4846			hsa-miR-140-3p-4395345		30.9728
hsa-miR-190-4373110		34.8446			hsa-miR-190-4373110		32.9558			hsa-miR-190-4373110		undetermined			hsa-miR-190-4373110		34.457
hsa-miR-548c-5p-4395540		32.8885			hsa-miR-548c-5p-4395540		32.9737			hsa-miR-548c-5p-4395540		33.4877			hsa-miR-548c-5p-4395540		34.9942
hsa-miR-576-3p-4395462		33.477			hsa-miR-576-3p-4395462		32.9767			hsa-miR-576-3p-4395462		33.9965			hsa-miR-576-3p-4395462		35.0127
hsa-miR-625-4395542		32.2627			hsa-miR-625-4395542		32.9778			hsa-miR-625-4395542		33.0635			hsa-miR-625-4395542		33.0162
hsa-miR-548d-5p-4395348		31.1453			hsa-miR-548d-5p-4395348		32.979			hsa-miR-548d-5p-4395348		32.4857			hsa-miR-548d-5p-4395348		31.9868
hsa-miR-125a-3p-4395310		33.7043			hsa-miR-125a-3p-4395310		32.9792			hsa-miR-125a-3p-4395310		32.9691			hsa-miR-125a-3p-4395310		32.5196
hsa-miR-618-4380996		32.8547			hsa-miR-618-4380996		32.9818			hsa-miR-618-4380996		33.9561			hsa-miR-618-4380996		33.4989
hsa-miR-654-3p-4395350		undetermined			hsa-miR-654-3p-4395350		32.9925			hsa-miR-654-3p-4395350		undetermined			hsa-miR-654-3p-4395350		32.9543
hsa-miR-323-3p-4395338		31.6922			hsa-miR-323-3p-4395338		32.994			hsa-miR-323-3p-4395338		31.0094			hsa-miR-323-3p-4395338		31.5063
hsa-miR-655-4381015		32.8273			hsa-miR-655-4381015		32.9996			hsa-miR-655-4381015		34.0315			hsa-miR-655-4381015		32.4428
hsa-miR-493-4395475		35.103			hsa-miR-493-4395475		33.002			hsa-miR-493-4395475		32.5164			hsa-miR-493-4395475		32.5036
hsa-miR-202-4395474		32.5358			hsa-miR-202-4395474		33.0051			hsa-miR-202-4395474		32.9852			hsa-miR-202-4395474		32.5055
hsa-miR-141-4373137		33.3911			hsa-miR-141-4373137		33.0179			hsa-miR-141-4373137		32.1424			hsa-miR-141-4373137		undetermined
hsa-miR-708-4395452		31.62			hsa-miR-708-4395452		33.0272			hsa-miR-708-4395452		31.4431			hsa-miR-708-4395452		31.4625
hsa-miR-219-5p-4373080		undetermined			hsa-miR-219-5p-4373080		33.0338			hsa-miR-219-5p-4373080		undetermined			hsa-miR-219-5p-4373080		undetermined
hsa-miR-597-4380960		32.9861			hsa-miR-597-4380960		33.0481			hsa-miR-597-4380960		34.0707			hsa-miR-597-4380960		32.0697
hsa-miR-325-4373051		undetermined			hsa-miR-325-4373051		33.0483			hsa-miR-325-4373051		undetermined			hsa-miR-325-4373051		undetermined
hsa-miR-301a-4373064		32.6013			hsa-miR-301a-4373064		33.4671			hsa-miR-301a-4373064		30.9938			hsa-miR-301a-4373064		30.9879
hsa-miR-579-4395509		34.0494			hsa-miR-579-4395509		33.4827			hsa-miR-579-4395509		33.0267			hsa-miR-579-4395509		33.4633
hsa-miR-193a-3p-4395361		33.1478			hsa-miR-193a-3p-4395361		33.4876			hsa-miR-193a-3p-4395361		31.9642			hsa-miR-193a-3p-4395361		32.4827
hsa-miR-216b-4395437		35.9568			hsa-miR-216b-4395437		33.5029			hsa-miR-216b-4395437		29.0249			hsa-miR-216b-4395437		30.0049
hsa-miR-889-4395313		33.4058			hsa-miR-889-4395313		33.505			hsa-miR-889-4395313		33.0498			hsa-miR-889-4395313		32.9648
has-miR-155-4395459		undetermined			has-miR-155-4395459		33.9296			has-miR-155-4395459		34.1034			has-miR-155-4395459		undetermined
hsa-miR-502-5p-4373227		31.7738			hsa-miR-502-5p-4373227		34.0052			hsa-miR-502-5p-4373227		31.483			hsa-miR-502-5p-4373227		31.4812
hsa-miR-182-4395445		35.4796			hsa-miR-182-4395445		34.489			hsa-miR-182-4395445		33.9678			hsa-miR-182-4395445		31.9741
hsa-miR-362-3p-4395228		34.0383			hsa-miR-362-3p-4395228		34.4918			hsa-miR-362-3p-4395228		34.9525			hsa-miR-362-3p-4395228		33.4595
hsa-miR-135a-4373140		33.902			hsa-miR-135a-4373140		34.4949			hsa-miR-135a-4373140		31.463			hsa-miR-135a-4373140		28.4715
hsa-miR-373-4378073		36.0284			hsa-miR-373-4378073		34.8985			hsa-miR-373-4378073		33.8634			hsa-miR-373-4378073		34.4831
hsa-miR-651-4381007		undetermined			hsa-miR-651-4381007		34.952			hsa-miR-651-4381007		undetermined			hsa-miR-651-4381007		undetermined
hsa-miR-184-4373113		undetermined			hsa-miR-184-4373113		34.9567			hsa-miR-184-4373113		31.9373			hsa-miR-184-4373113		31.4373
hsa-miR-523-4395497		36.2339			hsa-miR-523-4395497		34.971			hsa-miR-523-4395497		35.001			hsa-miR-523-4395497		undetermined
hsa-miR-542-3p-4378101		34.7457			hsa-miR-542-3p-4378101		34.9899			hsa-miR-542-3p-4378101		undetermined			hsa-miR-542-3p-4378101		undetermined
hsa-miR-1-4395333		34.7791			hsa-miR-1-4395333		35.5116			hsa-miR-1-4395333		35.9883			hsa-miR-1-4395333		undetermined
hsa-miR-629-4395547		33.9766			hsa-miR-629-4395547		35.5658			hsa-miR-629-4395547		undetermined			hsa-miR-629-4395547		undetermined
hsa-miR-512-3p-4381034		33.5494			hsa-miR-512-3p-4381034		35.9494			hsa-miR-512-3p-4381034		27.958			hsa-miR-512-3p-4381034		33.0314
hsa-miR-34c-5p-4373036		35.9286			hsa-miR-34c-5p-4373036		35.9678			hsa-miR-34c-5p-4373036		35.9678			hsa-miR-34c-5p-4373036		30.6985
hsa-miR-517c-4373264		34.4516			hsa-miR-517c-4373264		35.9708			hsa-miR-517c-4373264		30.0054			hsa-miR-517c-4373264		33.4955
hsa-miR-545-4395378		undetermined			hsa-miR-545-4395378		35.9714			hsa-miR-545-4395378		34.9762			hsa-miR-545-4395378		34.9692
hsa-miR-627-4380967		33.1915			hsa-miR-627-4380967		35.9761			hsa-miR-627-4380967		35.9909			hsa-miR-627-4380967		36.01
hsa-miR-548a-3p-4380948		35.0061			hsa-miR-548a-3p-4380948		35.9773			hsa-miR-548a-3p-4380948		34.9982			hsa-miR-548a-3p-4380948		undetermined
hsa-miR-10b-4395329		33.9179			hsa-miR-10b-4395329		35.9928			hsa-miR-10b-4395329		27.4972			hsa-miR-10b-4395329		29.0118
hsa-miR-570-4395458		undetermined			hsa-miR-570-4395458		36.0032			hsa-miR-570-4395458		33.8666			hsa-miR-570-4395458		35.0049
hsa-miR-369-5p-4373195		undetermined			hsa-miR-369-5p-4373195		36.0086			hsa-miR-369-5p-4373195		undetermined			hsa-miR-369-5p-4373195		36.0154
hsa-miR-589-4395520		32.9002			hsa-miR-589-4395520		36.0168			hsa-miR-589-4395520		33.0454			hsa-miR-589-4395520		32.9284
hsa-miR-542-5p-4395351		37.0461			hsa-miR-542-5p-4395351		36.0213			hsa-miR-542-5p-4395351		undetermined			hsa-miR-542-5p-4395351		36.0176
hsa-miR-18b-4395328		undetermined			hsa-miR-18b-4395328		undetermined			hsa-miR-18b-4395328		undetermined			hsa-miR-18b-4395328		undetermined
hsa-miR-33b-4395196		34.0994			hsa-miR-33b-4395196		undetermined			hsa-miR-33b-4395196		35.0389			hsa-miR-33b-4395196		25.2502
hsa-miR-96-4373372		undetermined			hsa-miR-96-4373372		undetermined			hsa-miR-96-4373372		35.0194			hsa-miR-96-4373372		32.9908
hsa-miR-98-4373009		undetermined			hsa-miR-98-4373009		undetermined			hsa-miR-98-4373009		undetermined			hsa-miR-98-4373009		26.5533
hsa-miR-105-4395278		undetermined			hsa-miR-105-4395278		undetermined			hsa-miR-105-4395278		undetermined			hsa-miR-105-4395278		undetermined
hsa-miR-127-5p-4395340		undetermined			hsa-miR-127-5p-4395340		undetermined			hsa-miR-127-5p-4395340		undetermined			hsa-miR-127-5p-4395340		34.0766
hsa-miR-129-3p-4373297		undetermined			hsa-miR-129-3p-4373297		undetermined			hsa-miR-129-3p-4373297		undetermined			hsa-miR-129-3p-4373297		undetermined
hsa-miR-129-5p-4373171		undetermined			hsa-miR-129-5p-4373171		undetermined			hsa-miR-129-5p-4373171		undetermined			hsa-miR-129-5p-4373171		undetermined
hsa-miR-136-4373173		37.5369			hsa-miR-136-4373173		undetermined			hsa-miR-136-4373173		36.967			hsa-miR-136-4373173		35.931
hsa-miR-137-4373301		undetermined			hsa-miR-137-4373301		undetermined			hsa-miR-137-4373301		undetermined			hsa-miR-137-4373301		undetermined
hsa-miR-139-3p-4395424		27.9504			hsa-miR-139-3p-4395424		undetermined			hsa-miR-139-3p-4395424		undetermined			hsa-miR-139-3p-4395424		undetermined
hsa-miR-147b-4395373		undetermined			hsa-miR-147b-4395373		undetermined			hsa-miR-147b-4395373		undetermined			hsa-miR-147b-4395373		undetermined
hsa-miR-153-4373305		37.2926			hsa-miR-153-4373305		undetermined			hsa-miR-153-4373305		undetermined			hsa-miR-153-4373305		undetermined
hsa-miR-154-4373270		undetermined			hsa-miR-154-4373270		undetermined			hsa-miR-154-4373270		undetermined			hsa-miR-154-4373270		undetermined
hsa-miR-183-4395380		undetermined			hsa-miR-183-4395380		undetermined			hsa-miR-183-4395380		31.5295			hsa-miR-183-4395380		30.9797
hsa-miR-187-4373307		37.4347			hsa-miR-187-4373307		undetermined			hsa-miR-187-4373307		undetermined			hsa-miR-187-4373307		undetermined
hsa-miR-188-3p-4395217		undetermined			hsa-miR-188-3p-4395217		undetermined			hsa-miR-188-3p-4395217		undetermined			hsa-miR-188-3p-4395217		undetermined
hsa-miR-196b-4395326		undetermined			hsa-miR-196b-4395326		undetermined			hsa-miR-196b-4395326		30.9566			hsa-miR-196b-4395326		33.4859
hsa-miR-205-4373093		undetermined			hsa-miR-205-4373093		undetermined			hsa-miR-205-4373093		undetermined			hsa-miR-205-4373093		undetermined
hsa-miR-208b-4395401		undetermined			hsa-miR-208b-4395401		undetermined			hsa-miR-208b-4395401		undetermined			hsa-miR-208b-4395401		35.7763
hsa-miR-216a-4395331		34.1806			hsa-miR-216a-4395331		undetermined			hsa-miR-216a-4395331		30.0007			hsa-miR-216a-4395331		32.0233
hsa-miR-217-4395448		34.2955			hsa-miR-217-4395448		undetermined			hsa-miR-217-4395448		30.9419			hsa-miR-217-4395448		32.5121
hsa-miR-296-3p-4395212		undetermined			hsa-miR-296-3p-4395212		undetermined			hsa-miR-296-3p-4395212		undetermined			hsa-miR-296-3p-4395212		undetermined
hsa-miR-299-3p-4373189		undetermined			hsa-miR-299-3p-4373189		undetermined			hsa-miR-299-3p-4373189		undetermined			hsa-miR-299-3p-4373189		undetermined
hsa-miR-299-5p-4373188		undetermined			hsa-miR-299-5p-4373188		undetermined			hsa-miR-299-5p-4373188		36.0131			hsa-miR-299-5p-4373188		undetermined
hsa-miR-301b-4395503		undetermined			hsa-miR-301b-4395503		undetermined			hsa-miR-301b-4395503		undetermined			hsa-miR-301b-4395503		33.4833
hsa-miR-302a-4378070		undetermined			hsa-miR-302a-4378070		undetermined			hsa-miR-302a-4378070		undetermined			hsa-miR-302a-4378070		undetermined
ath-miR159a-4373390		undetermined			ath-miR159a-4373390		undetermined			ath-miR159a-4373390		undetermined			ath-miR159a-4373390		undetermined
hsa-miR-302b-4378071		undetermined			hsa-miR-302b-4378071		undetermined			hsa-miR-302b-4378071		undetermined			hsa-miR-302b-4378071		undetermined
hsa-miR-302c-4378072		undetermined			hsa-miR-302c-4378072		undetermined			hsa-miR-302c-4378072		undetermined			hsa-miR-302c-4378072		undetermined
hsa-miR-326-4373050		undetermined			hsa-miR-326-4373050		undetermined			hsa-miR-326-4373050		undetermined			hsa-miR-326-4373050		undetermined
hsa-miR-329-4373191		37.0033			hsa-miR-329-4373191		undetermined			hsa-miR-329-4373191		36.4342			hsa-miR-329-4373191		undetermined
hsa-miR-330-5p-4395341		undetermined			hsa-miR-330-5p-4395341		undetermined			hsa-miR-330-5p-4395341		undetermined			hsa-miR-330-5p-4395341		undetermined
hsa-miR-331-5p-4395344		28.2379			hsa-miR-331-5p-4395344		undetermined			hsa-miR-331-5p-4395344		undetermined			hsa-miR-331-5p-4395344		29.0137
hsa-miR-338-3p-4395363		32.9851			hsa-miR-338-3p-4395363		undetermined			hsa-miR-338-3p-4395363		32.0177			hsa-miR-338-3p-4395363		31.4986
hsa-miR-367-4373034		undetermined			hsa-miR-367-4373034		undetermined			hsa-miR-367-4373034		undetermined			hsa-miR-367-4373034		undetermined
hsa-miR-369-3p-4373032		undetermined			hsa-miR-369-3p-4373032		undetermined			hsa-miR-369-3p-4373032		undetermined			hsa-miR-369-3p-4373032		undetermined
hsa-miR-370-4395386		35.5832			hsa-miR-370-4395386		undetermined			hsa-miR-370-4395386		undetermined			hsa-miR-370-4395386		undetermined
hsa-miR-371-3p-4395235		undetermined			hsa-miR-371-3p-4395235		undetermined			hsa-miR-371-3p-4395235		undetermined			hsa-miR-371-3p-4395235		undetermined
hsa-miR-372-4373029		36.751			hsa-miR-372-4373029		undetermined			hsa-miR-372-4373029		undetermined			hsa-miR-372-4373029		35.4761
hsa-miR-376b-4373196		undetermined			hsa-miR-376b-4373196		undetermined			hsa-miR-376b-4373196		undetermined			hsa-miR-376b-4373196		undetermined
hsa-miR-377-4373025		undetermined			hsa-miR-377-4373025		undetermined			hsa-miR-377-4373025		undetermined			hsa-miR-377-4373025		undetermined
hsa-miR-380-4373022		32.327			hsa-miR-380-4373022		undetermined			hsa-miR-380-4373022		undetermined			hsa-miR-380-4373022		undetermined
hsa-miR-381-4373020		34.3882			hsa-miR-381-4373020		undetermined			hsa-miR-381-4373020		undetermined			hsa-miR-381-4373020		33.469
hsa-miR-382-4373019		31.4687			hsa-miR-382-4373019		undetermined			hsa-miR-382-4373019		undetermined			hsa-miR-382-4373019		29.5109
hsa-miR-409-5p-4395442		undetermined			hsa-miR-409-5p-4395442		undetermined			hsa-miR-409-5p-4395442		undetermined			hsa-miR-409-5p-4395442		30.9634
hsa-miR-431-4395173		undetermined			hsa-miR-431-4395173		undetermined			hsa-miR-431-4395173		undetermined			hsa-miR-431-4395173		undetermined
hsa-miR-449a-4373207		35.8215			hsa-miR-449a-4373207		undetermined			hsa-miR-449a-4373207		35.9923			hsa-miR-449a-4373207		32.9748
hsa-miR-449b-4381011		undetermined			hsa-miR-449b-4381011		undetermined			hsa-miR-449b-4381011		35.9506			hsa-miR-449b-4381011		34.0078
hsa-miR-450b-3p-4395319		undetermined			hsa-miR-450b-3p-4395319		undetermined			hsa-miR-450b-3p-4395319		undetermined			hsa-miR-450b-3p-4395319		undetermined
hsa-miR-450b-5p-4395318		undetermined			hsa-miR-450b-5p-4395318		undetermined			hsa-miR-450b-5p-4395318		undetermined			hsa-miR-450b-5p-4395318		undetermined
hsa-miR-453-4395429		undetermined			hsa-miR-453-4395429		undetermined			hsa-miR-453-4395429		undetermined			hsa-miR-453-4395429		undetermined
hsa-miR-485-5p-4373212		undetermined			hsa-miR-485-5p-4373212		undetermined			hsa-miR-485-5p-4373212		undetermined			hsa-miR-485-5p-4373212		undetermined
hsa-miR-486-3p-4395204		35.5224			hsa-miR-486-3p-4395204		undetermined			hsa-miR-486-3p-4395204		undetermined			hsa-miR-486-3p-4395204		undetermined
hsa-miR-486-5p-4378096		30.0152			hsa-miR-486-5p-4378096		undetermined			hsa-miR-486-5p-4378096		30.9888			hsa-miR-486-5p-4378096		undetermined
hsa-miR-487a-4378097		undetermined			hsa-miR-487a-4378097		undetermined			hsa-miR-487a-4378097		undetermined			hsa-miR-487a-4378097		undetermined
hsa-miR-488-4395468		undetermined			hsa-miR-488-4395468		undetermined			hsa-miR-488-4395468		undetermined			hsa-miR-488-4395468		36.0118
hsa-miR-490-3p-4373215		39.1453			hsa-miR-490-3p-4373215		undetermined			hsa-miR-490-3p-4373215		undetermined			hsa-miR-490-3p-4373215		undetermined
hsa-miR-491-3p-4395471		undetermined			hsa-miR-491-3p-4395471		undetermined			hsa-miR-491-3p-4395471		undetermined			hsa-miR-491-3p-4395471		undetermined
hsa-miR-496-4386771		undetermined			hsa-miR-496-4386771		undetermined			hsa-miR-496-4386771		undetermined			hsa-miR-496-4386771		undetermined
hsa-miR-499-3p-4395538		undetermined			hsa-miR-499-3p-4395538		undetermined			hsa-miR-499-3p-4395538		undetermined			hsa-miR-499-3p-4395538		undetermined
hsa-miR-499-5p-4381047		undetermined			hsa-miR-499-5p-4381047		undetermined			hsa-miR-499-5p-4381047		undetermined			hsa-miR-499-5p-4381047		undetermined
hsa-miR-501-3p-4395546		undetermined			hsa-miR-501-3p-4395546		undetermined			hsa-miR-501-3p-4395546		undetermined			hsa-miR-501-3p-4395546		undetermined
hsa-miR-501-5p-4373226		undetermined			hsa-miR-501-5p-4373226		undetermined			hsa-miR-501-5p-4373226		undetermined			hsa-miR-501-5p-4373226		undetermined
hsa-miR-504-4395195		undetermined			hsa-miR-504-4395195		undetermined			hsa-miR-504-4395195		undetermined			hsa-miR-504-4395195		undetermined
hsa-miR-507-4373232		undetermined			hsa-miR-507-4373232		undetermined			hsa-miR-507-4373232		undetermined			hsa-miR-507-4373232		undetermined
hsa-miR-508-3p-4373233		undetermined			hsa-miR-508-3p-4373233		undetermined			hsa-miR-508-3p-4373233		undetermined			hsa-miR-508-3p-4373233		undetermined
hsa-miR-508-5p-4395203		undetermined			hsa-miR-508-5p-4395203		undetermined			hsa-miR-508-5p-4395203		undetermined			hsa-miR-508-5p-4395203		undetermined
hsa-miR-509-5p-4395346		36.8334			hsa-miR-509-5p-4395346		undetermined			hsa-miR-509-5p-4395346		undetermined			hsa-miR-509-5p-4395346		undetermined
hsa-miR-510-4395352		undetermined			hsa-miR-510-4395352		undetermined			hsa-miR-510-4395352		undetermined			hsa-miR-510-4395352		undetermined
hsa-miR-512-5p-4373238		undetermined			hsa-miR-512-5p-4373238		undetermined			hsa-miR-512-5p-4373238		undetermined			hsa-miR-512-5p-4373238		undetermined
hsa-miR-513-5p-4395201		34.0299			hsa-miR-513-5p-4395201		undetermined			hsa-miR-513-5p-4395201		undetermined			hsa-miR-513-5p-4395201		undetermined
hsa-miR-515-3p-4395480		undetermined			hsa-miR-515-3p-4395480		undetermined			hsa-miR-515-3p-4395480		34.9774			hsa-miR-515-3p-4395480		35.9699
hsa-miR-515-5p-4373242		undetermined			hsa-miR-515-5p-4373242		undetermined			hsa-miR-515-5p-4373242		34.059			hsa-miR-515-5p-4373242		undetermined
hsa-miR-516a-5p-4395527		undetermined			hsa-miR-516a-5p-4395527		undetermined			hsa-miR-516a-5p-4395527		undetermined			hsa-miR-516a-5p-4395527		undetermined
hsa-miR-516b-4395172		undetermined			hsa-miR-516b-4395172		undetermined			hsa-miR-516b-4395172		35.9759			hsa-miR-516b-4395172		undetermined
hsa-miR-517a-4395513		34.975			hsa-miR-517a-4395513		undetermined			hsa-miR-517a-4395513		28.9612			hsa-miR-517a-4395513		34.0162
hsa-miR-518a-3p-4395508		37.4519			hsa-miR-518a-3p-4395508		undetermined			hsa-miR-518a-3p-4395508		34.0225			hsa-miR-518a-3p-4395508		34.9746
hsa-miR-518a-5p-4395507		undetermined			hsa-miR-518a-5p-4395507		undetermined			hsa-miR-518a-5p-4395507		undetermined			hsa-miR-518a-5p-4395507		undetermined
hsa-miR-518b-4373246		undetermined			hsa-miR-518b-4373246		undetermined			hsa-miR-518b-4373246		31.9786			hsa-miR-518b-4373246		undetermined
hsa-miR-518c-4395512		undetermined			hsa-miR-518c-4395512		undetermined			hsa-miR-518c-4395512		34.9073			hsa-miR-518c-4395512		undetermined
hsa-miR-518d-3p-4373248		32.365			hsa-miR-518d-3p-4373248		undetermined			hsa-miR-518d-3p-4373248		undetermined			hsa-miR-518d-3p-4373248		undetermined
hsa-miR-518d-5p-4395500		undetermined			hsa-miR-518d-5p-4395500		undetermined			hsa-miR-518d-5p-4395500		undetermined			hsa-miR-518d-5p-4395500		undetermined
hsa-miR-518e-4395506		34.3687			hsa-miR-518e-4395506		undetermined			hsa-miR-518e-4395506		31.9866			hsa-miR-518e-4395506		undetermined
hsa-miR-518f-4395499		33.0139			hsa-miR-518f-4395499		undetermined			hsa-miR-518f-4395499		31.9819			hsa-miR-518f-4395499		36.0611
hsa-miR-519a-4395526		35.8541			hsa-miR-519a-4395526		undetermined			hsa-miR-519a-4395526		30.9569			hsa-miR-519a-4395526		34.4971
hsa-miR-519d-4395514		38.5512			hsa-miR-519d-4395514		undetermined			hsa-miR-519d-4395514		31.4524			hsa-miR-519d-4395514		undetermined
hsa-miR-519e-4395481		37.3095			hsa-miR-519e-4395481		undetermined			hsa-miR-519e-4395481		undetermined			hsa-miR-519e-4395481		undetermined
hsa-miR-520a-3p-4373268		undetermined			hsa-miR-520a-3p-4373268		undetermined			hsa-miR-520a-3p-4373268		undetermined			hsa-miR-520a-3p-4373268		undetermined
hsa-miR-520a-5p-4378085		undetermined			hsa-miR-520a-5p-4378085		undetermined			hsa-miR-520a-5p-4378085		undetermined			hsa-miR-520a-5p-4378085		undetermined
hsa-miR-520d-5p-4395504		38.9887			hsa-miR-520d-5p-4395504		undetermined			hsa-miR-520d-5p-4395504		undetermined			hsa-miR-520d-5p-4395504		undetermined
hsa-miR-520g-4373257		undetermined			hsa-miR-520g-4373257		undetermined			hsa-miR-520g-4373257		undetermined			hsa-miR-520g-4373257		undetermined
hsa-miR-521-4373259		39.678			hsa-miR-521-4373259		undetermined			hsa-miR-521-4373259		undetermined			hsa-miR-521-4373259		undetermined
hsa-miR-522-4395524		34.7815			hsa-miR-522-4395524		undetermined			hsa-miR-522-4395524		31.5432			hsa-miR-522-4395524		36.0092
hsa-miR-524-5p-4395174		undetermined			hsa-miR-524-5p-4395174		undetermined			hsa-miR-524-5p-4395174		undetermined			hsa-miR-524-5p-4395174		undetermined
hsa-miR-525-3p-4395496		undetermined			hsa-miR-525-3p-4395496		undetermined			hsa-miR-525-3p-4395496		undetermined			hsa-miR-525-3p-4395496		undetermined
hsa-miR-525-5p-4378088		undetermined			hsa-miR-525-5p-4378088		undetermined			hsa-miR-525-5p-4378088		undetermined			hsa-miR-525-5p-4378088		undetermined
hsa-miR-526b-4395493		undetermined			hsa-miR-526b-4395493		undetermined			hsa-miR-526b-4395493		undetermined			hsa-miR-526b-4395493		undetermined
hsa-miR-541-4395312		undetermined			hsa-miR-541-4395312		undetermined			hsa-miR-541-4395312		undetermined			hsa-miR-541-4395312		undetermined
hsa-miR-544-4395376		undetermined			hsa-miR-544-4395376		undetermined			hsa-miR-544-4395376		undetermined			hsa-miR-544-4395376		undetermined
hsa-miR-548a-5p-4395523		undetermined			hsa-miR-548a-5p-4395523		undetermined			hsa-miR-548a-5p-4395523		undetermined			hsa-miR-548a-5p-4395523		undetermined
hsa-miR-548b-3p-4380951		undetermined			hsa-miR-548b-3p-4380951		undetermined			hsa-miR-548b-3p-4380951		undetermined			hsa-miR-548b-3p-4380951		undetermined
hsa-miR-548c-3p-4380993		undetermined			hsa-miR-548c-3p-4380993		undetermined			hsa-miR-548c-3p-4380993		undetermined			hsa-miR-548c-3p-4380993		undetermined
hsa-miR-548d-3p-4381008		undetermined			hsa-miR-548d-3p-4381008		undetermined			hsa-miR-548d-3p-4381008		undetermined			hsa-miR-548d-3p-4381008		33.9592
hsa-miR-551b-4380945		undetermined			hsa-miR-551b-4380945		undetermined			hsa-miR-551b-4380945		32.9732			hsa-miR-551b-4380945		33.4769
hsa-miR-556-3p-4395456		undetermined			hsa-miR-556-3p-4395456		undetermined			hsa-miR-556-3p-4395456		undetermined			hsa-miR-556-3p-4395456		undetermined
hsa-miR-556-5p-4395455		undetermined			hsa-miR-556-5p-4395455		undetermined			hsa-miR-556-5p-4395455		undetermined			hsa-miR-556-5p-4395455		undetermined
hsa-miR-561-4380938		undetermined			hsa-miR-561-4380938		undetermined			hsa-miR-561-4380938		undetermined			hsa-miR-561-4380938		undetermined
hsa-miR-576-5p-4395461		undetermined			hsa-miR-576-5p-4395461		undetermined			hsa-miR-576-5p-4395461		undetermined			hsa-miR-576-5p-4395461		undetermined
hsa-miR-582-3p-4395510		39.5519			hsa-miR-582-3p-4395510		undetermined			hsa-miR-582-3p-4395510		undetermined			hsa-miR-582-3p-4395510		undetermined
hsa-miR-582-5p-4395175		undetermined			hsa-miR-582-5p-4395175		undetermined			hsa-miR-582-5p-4395175		undetermined			hsa-miR-582-5p-4395175		undetermined
hsa-miR-615-3p-4386777		undetermined			hsa-miR-615-3p-4386777		undetermined			hsa-miR-615-3p-4386777		undetermined			hsa-miR-615-3p-4386777		undetermined
hsa-miR-615-5p-4395464		undetermined			hsa-miR-615-5p-4395464		undetermined			hsa-miR-615-5p-4395464		undetermined			hsa-miR-615-5p-4395464		undetermined
hsa-miR-616-4395525		undetermined			hsa-miR-616-4395525		undetermined			hsa-miR-616-4395525		undetermined			hsa-miR-616-4395525		undetermined
hsa-miR-624-4395541		undetermined			hsa-miR-624-4395541		undetermined			hsa-miR-624-4395541		undetermined			hsa-miR-624-4395541		undetermined
hsa-miR-653-4395403		undetermined			hsa-miR-653-4395403		undetermined			hsa-miR-653-4395403		undetermined			hsa-miR-653-4395403		undetermined
hsa-miR-654-5p-4381014		undetermined			hsa-miR-654-5p-4381014		undetermined			hsa-miR-654-5p-4381014		undetermined			hsa-miR-654-5p-4381014		undetermined
hsa-miR-672-4395438		undetermined			hsa-miR-672-4395438		undetermined			hsa-miR-672-4395438		undetermined			hsa-miR-672-4395438		undetermined
hsa-miR-674-4395193		undetermined			hsa-miR-674-4395193		undetermined			hsa-miR-674-4395193		undetermined			hsa-miR-674-4395193		undetermined
hsa-miR-758-4395180		32.0491			hsa-miR-758-4395180		undetermined			hsa-miR-758-4395180		undetermined			hsa-miR-758-4395180		32.0171
hsa-miR-871-4395465		undetermined			hsa-miR-871-4395465		undetermined			hsa-miR-871-4395465		undetermined			hsa-miR-871-4395465		undetermined
hsa-miR-872-4395375		undetermined			hsa-miR-872-4395375		undetermined			hsa-miR-872-4395375		undetermined			hsa-miR-872-4395375		undetermined
hsa-miR-873-4395467		undetermined			hsa-miR-873-4395467		undetermined			hsa-miR-873-4395467		undetermined			hsa-miR-873-4395467		undetermined
hsa-miR-874-4395379		35.17			hsa-miR-874-4395379		undetermined			hsa-miR-874-4395379		undetermined			hsa-miR-874-4395379		undetermined
hsa-miR-875-3p-4395315		undetermined			hsa-miR-875-3p-4395315		undetermined			hsa-miR-875-3p-4395315		undetermined			hsa-miR-875-3p-4395315		undetermined
hsa-miR-876-3p-4395336		undetermined			hsa-miR-876-3p-4395336		undetermined			hsa-miR-876-3p-4395336		undetermined			hsa-miR-876-3p-4395336		undetermined
hsa-miR-876-5p-4395316		undetermined			hsa-miR-876-5p-4395316		undetermined			hsa-miR-876-5p-4395316		undetermined			hsa-miR-876-5p-4395316		undetermined
hsa-miR-885-3p-4395483		undetermined			hsa-miR-885-3p-4395483		undetermined			hsa-miR-885-3p-4395483		undetermined			hsa-miR-885-3p-4395483		undetermined
hsa-miR-887-4395485		undetermined			hsa-miR-887-4395485		undetermined			hsa-miR-887-4395485		undetermined			hsa-miR-887-4395485		undetermined
hsa-miR-888-4395323		undetermined			hsa-miR-888-4395323		undetermined			hsa-miR-888-4395323		undetermined			hsa-miR-888-4395323		undetermined
hsa-miR-890-4395320		undetermined			hsa-miR-890-4395320		undetermined			hsa-miR-890-4395320		undetermined			hsa-miR-890-4395320		undetermined
hsa-miR-891a-4395302		undetermined			hsa-miR-891a-4395302		undetermined			hsa-miR-891a-4395302		undetermined			hsa-miR-891a-4395302		undetermined
hsa-miR-891b-4395321		undetermined			hsa-miR-891b-4395321		undetermined			hsa-miR-891b-4395321		undetermined			hsa-miR-891b-4395321		undetermined
hsa-miR-892a-4395306		undetermined			hsa-miR-892a-4395306		undetermined			hsa-miR-892a-4395306		undetermined			hsa-miR-892a-4395306		undetermined
hsa-miR-147-4373131		undetermined			hsa-miR-147-4373131		undetermined			hsa-miR-147-4373131		undetermined			hsa-miR-147-4373131		undetermined
hsa-miR-208-4373091		undetermined			hsa-miR-208-4373091		undetermined			hsa-miR-208-4373091		undetermined			hsa-miR-208-4373091		undetermined
hsa-miR-211-4373088		39.0022			hsa-miR-211-4373088		undetermined			hsa-miR-211-4373088		undetermined			hsa-miR-211-4373088		undetermined
hsa-miR-219-1-3p-4395206		30.9967			hsa-miR-219-1-3p-4395206		undetermined			hsa-miR-219-1-3p-4395206		undetermined			hsa-miR-219-1-3p-4395206		33.0089
hsa-miR-219-2-3p-4395501		undetermined			hsa-miR-219-2-3p-4395501		undetermined			hsa-miR-219-2-3p-4395501		undetermined			hsa-miR-219-2-3p-4395501		undetermined
hsa-miR-220-4373078		undetermined			hsa-miR-220-4373078		undetermined			hsa-miR-220-4373078		undetermined			hsa-miR-220-4373078		undetermined
hsa-miR-220b-4395317		undetermined			hsa-miR-220b-4395317		undetermined			hsa-miR-220b-4395317		undetermined			hsa-miR-220b-4395317		undetermined
hsa-miR-220c-4395322		undetermined			hsa-miR-220c-4395322		undetermined			hsa-miR-220c-4395322		undetermined			hsa-miR-220c-4395322		undetermined
hsa-miR-298-4395301		undetermined			hsa-miR-298-4395301		undetermined			hsa-miR-298-4395301		undetermined			hsa-miR-298-4395301		undetermined
hsa-miR-346-4373038		undetermined			hsa-miR-346-4373038		undetermined			hsa-miR-346-4373038		undetermined			hsa-miR-346-4373038		undetermined
hsa-miR-384-4373017		undetermined			hsa-miR-384-4373017		undetermined			hsa-miR-384-4373017		undetermined			hsa-miR-384-4373017		undetermined
hsa-miR-412-4373199		undetermined			hsa-miR-412-4373199		undetermined			hsa-miR-412-4373199		undetermined			hsa-miR-412-4373199		undetermined
hsa-miR-448-4373206		undetermined			hsa-miR-448-4373206		undetermined			hsa-miR-448-4373206		undetermined			hsa-miR-448-4373206		undetermined
hsa-miR-492-4373217		undetermined			hsa-miR-492-4373217		undetermined			hsa-miR-492-4373217		undetermined			hsa-miR-492-4373217		undetermined
hsa-miR-506-4373231		undetermined			hsa-miR-506-4373231		undetermined			hsa-miR-506-4373231		undetermined			hsa-miR-506-4373231		undetermined
hsa-miR-509-3-5p-4395266		undetermined			hsa-miR-509-3-5p-4395266		undetermined			hsa-miR-509-3-5p-4395266		undetermined			hsa-miR-509-3-5p-4395266		undetermined
hsa-miR-517b-4373244		undetermined			hsa-miR-517b-4373244		undetermined			hsa-miR-517b-4373244		33.0027			hsa-miR-517b-4373244		undetermined
hsa-miR-519c-3p-4373251		undetermined			hsa-miR-519c-3p-4373251		undetermined			hsa-miR-519c-3p-4373251		undetermined			hsa-miR-519c-3p-4373251		undetermined
hsa-miR-520b-4373252		33.8356			hsa-miR-520b-4373252		undetermined			hsa-miR-520b-4373252		34.0451			hsa-miR-520b-4373252		36.0048
hsa-miR-520e-4373255		undetermined			hsa-miR-520e-4373255		undetermined			hsa-miR-520e-4373255		37.0048			hsa-miR-520e-4373255		35.9512
hsa-miR-520f-4373256		undetermined			hsa-miR-520f-4373256		undetermined			hsa-miR-520f-4373256		undetermined			hsa-miR-520f-4373256		undetermined
