# Supplementary material for: MicroRNA-29a-5p Is a Novel Predictor for Early Recurrence of Hepatitis B Virus-Related Hepatocellular Carcinoma after Surgical Resection
Source: PLoS One. 2012 Dec 20;7(12):e52393. doi: 10.1371/journal.pone.0052393 (PMC3527523; doi:10.1371/journal.pone.0052393)
Supplement: Table S5 — Results of TaqMan Low-Density Array qRT-PCR (Card B). (XLS) [file pone.0052393.s011.xls]

## Sheet: Sheet1
Results of TaqMan Low-Density Array qRT-PCR profiling of microdissected non-tumorous liver tissue with early recurrence (card B)					Results of TaqMan Low-Density Array qRT-PCR profiling of microdissected non-tumorous liver tissue without early recurrence (card B)					Results of TaqMan Low-Density Array qRT-PCR profiling of microdissected tumor tissue with early recurrence (card B)					Results of TaqMan Low-Density Array qRT-PCR profiling of microdissected tumor tissue without early recurence (card B)
Detector		Ct			Detector		Ct			Detector		Ct			Detector		Ct
hsa-miR-30a*-4373062		25.4729			hsa-miR-30a*-4373062		24.9307			hsa-miR-30a*-4373062		25.927			hsa-miR-30a*-4373062		25.9331
hsa-miR-30e*-4373057		24.9472			hsa-miR-30e*-4373057		24.9622			hsa-miR-30e*-4373057		26.4532			hsa-miR-30e*-4373057		26.4737
hsa-miR-34b*-4373037		undetermined			hsa-miR-34b*-4373037		undetermined			hsa-miR-34b*-4373037		32.137			hsa-miR-34b*-4373037		undetermined
hsa-miR-126*-4373269		25.9575			hsa-miR-126*-4373269		25.455			hsa-miR-126*-4373269		25.9551			hsa-miR-126*-4373269		25.9533
hsa-miR-154*-4378065		undetermined			hsa-miR-154*-4378065		33.9902			hsa-miR-154*-4378065		32.9851			hsa-miR-154*-4378065		undetermined
hsa-miR-182*-4378066		undetermined			hsa-miR-182*-4378066		undetermined			hsa-miR-182*-4378066		undetermined			hsa-miR-182*-4378066		undetermined
hsa-miR-181a*-4373086		30.4881			hsa-miR-181a*-4373086		30.0129			hsa-miR-181a*-4373086		30.9011			hsa-miR-181a*-4373086		30.9745
hsa-miR-302c*-4373277		undetermined			hsa-miR-302c*-4373277		undetermined			hsa-miR-302c*-4373277		undetermined			hsa-miR-302c*-4373277		undetermined
hsa-miR-373*-4373279		undetermined			hsa-miR-373*-4373279		undetermined			hsa-miR-373*-4373279		undetermined			hsa-miR-373*-4373279		undetermined
hsa-miR-378*-4373024		32.481			hsa-miR-378*-4373024		31.9789			hsa-miR-378*-4373024		32.9709			hsa-miR-378*-4373024		32.9813
MammU6-4395470		18.4742			MammU6-4395470		19.464			MammU6-4395470		17.8641			MammU6-4395470		17.9253
MammU6-4395470		18.8947			MammU6-4395470		19.571			MammU6-4395470		18.751			MammU6-4395470		17.3815
hsa-miR-380*-4373021		29.0106			hsa-miR-380*-4373021		29.5091			hsa-miR-380*-4373021		29.4961			hsa-miR-380*-4373021		30.0305
hsa-miR-200a*-4373273		undetermined			hsa-miR-200a*-4373273		31.9998			hsa-miR-200a*-4373273		30.9951			hsa-miR-200a*-4373273		31.5054
hsa-miR-432*-4378076		undetermined			hsa-miR-432*-4378076		undetermined			hsa-miR-432*-4378076		undetermined			hsa-miR-432*-4378076		undetermined
hsa-miR-493*-4373218		undetermined			hsa-miR-493*-4373218		33.9681			hsa-miR-493*-4373218		32.9575			hsa-miR-493*-4373218		34.0223
hsa-miR-500*-4373225		undetermined			hsa-miR-500*-4373225		undetermined			hsa-miR-500*-4373225		undetermined			hsa-miR-500*-4373225		undetermined
hsa-miR-488*-4373213		undetermined			hsa-miR-488*-4373213		undetermined			hsa-miR-488*-4373213		undetermined			hsa-miR-488*-4373213		undetermined
hsa-miR-517*-4378078		undetermined			hsa-miR-517*-4378078		undetermined			hsa-miR-517*-4378078		undetermined			hsa-miR-517*-4378078		undetermined
hsa-miR-518c*-4378082		undetermined			hsa-miR-518c*-4378082		undetermined			hsa-miR-518c*-4378082		undetermined			hsa-miR-518c*-4378082		undetermined
hsa-miR-519e*-4378084		undetermined			hsa-miR-519e*-4378084		undetermined			hsa-miR-519e*-4378084		undetermined			hsa-miR-519e*-4378084		undetermined
hsa-let-7d*-4378108		undetermined			hsa-let-7d*-4378108		undetermined			hsa-let-7d*-4378108		undetermined			hsa-let-7d*-4378108		undetermined
hsa-miR-363*-4380917		undetermined			hsa-miR-363*-4380917		undetermined			hsa-miR-363*-4380917		undetermined			hsa-miR-363*-4380917		undetermined
hsa-miR-7-1*-4381118		29.9827			hsa-miR-7-1*-4381118		28.502			hsa-miR-7-1*-4381118		29.9847			hsa-miR-7-1*-4381118		32.0789
hsa-miR-589*-4380953		undetermined			hsa-miR-589*-4380953		undetermined			hsa-miR-589*-4380953		undetermined			hsa-miR-589*-4380953		31.9709
hsa-miR-550*-4380954		undetermined			hsa-miR-550*-4380954		undetermined			hsa-miR-550*-4380954		undetermined			hsa-miR-550*-4380954		undetermined
hsa-miR-593*-4380957		undetermined			hsa-miR-593*-4380957		undetermined			hsa-miR-593*-4380957		undetermined			hsa-miR-593*-4380957		undetermined
hsa-miR-624*-4380964		undetermined			hsa-miR-624*-4380964		undetermined			hsa-miR-624*-4380964		undetermined			hsa-miR-624*-4380964		undetermined
hsa-miR-629*-4380969		31.5084			hsa-miR-629*-4380969		31.5732			hsa-miR-629*-4380969		33.0104			hsa-miR-629*-4380969		32.0515
hsa-miR-616*-4380992		32.474			hsa-miR-616*-4380992		32.9767			hsa-miR-616*-4380992		32.4835			hsa-miR-616*-4380992		33.0248
hsa-miR-29c*-4381131		30.9704			hsa-miR-29c*-4381131		31.4781			hsa-miR-29c*-4381131		31.4569			hsa-miR-29c*-4381131		31.4475
hsa-miR-454*-4395185		35.9871			hsa-miR-454*-4395185		undetermined			hsa-miR-454*-4395185		34.9373			hsa-miR-454*-4395185		33.9735
hsa-miR-505*-4395198		29.4883			hsa-miR-505*-4395198		28.9711			hsa-miR-505*-4395198		28.9748			hsa-miR-505*-4395198		30.4408
hsa-miR-221*-4395207		undetermined			hsa-miR-221*-4395207		undetermined			hsa-miR-221*-4395207		34.9339			hsa-miR-221*-4395207		34.011
MammU6-4395470		18.3161			MammU6-4395470		19.8109			MammU6-4395470		18.5137			MammU6-4395470		17.4416
MammU6-4395470		18.9203			MammU6-4395470		19.9706			MammU6-4395470		18.4605			MammU6-4395470		17.4372
hsa-miR-222*-4395208		32.0958			hsa-miR-222*-4395208		30.8477			hsa-miR-222*-4395208		29.1162			hsa-miR-222*-4395208		29.0412
hsa-miR-223*-4395209		31.0568			hsa-miR-223*-4395209		32.0361			hsa-miR-223*-4395209		32.9198			hsa-miR-223*-4395209		32.8971
hsa-miR-136*-4395211		32.4812			hsa-miR-136*-4395211		32.0322			hsa-miR-136*-4395211		32.9965			hsa-miR-136*-4395211		33.0366
hsa-miR-185*-4395215		undetermined			hsa-miR-185*-4395215		undetermined			hsa-miR-185*-4395215		undetermined			hsa-miR-185*-4395215		undetermined
hsa-miR-186*-4395216		undetermined			hsa-miR-186*-4395216		undetermined			hsa-miR-186*-4395216		undetermined			hsa-miR-186*-4395216		undetermined
hsa-miR-195*-4395218		undetermined			hsa-miR-195*-4395218		undetermined			hsa-miR-195*-4395218		undetermined			hsa-miR-195*-4395218		undetermined
hsa-miR-30c-1*-4395219		undetermined			hsa-miR-30c-1*-4395219		undetermined			hsa-miR-30c-1*-4395219		undetermined			hsa-miR-30c-1*-4395219		undetermined
hsa-miR-30c-2*-4395221		undetermined			hsa-miR-30c-2*-4395221		undetermined			hsa-miR-30c-2*-4395221		undetermined			hsa-miR-30c-2*-4395221		undetermined
hsa-miR-32*-4395222		undetermined			hsa-miR-32*-4395222		undetermined			hsa-miR-32*-4395222		undetermined			hsa-miR-32*-4395222		undetermined
hsa-miR-130b*-4395225		undetermined			hsa-miR-130b*-4395225		undetermined			hsa-miR-130b*-4395225		undetermined			hsa-miR-130b*-4395225		undetermined
hsa-miR-26a-2*-4395226		34.006			hsa-miR-26a-2*-4395226		33.9576			hsa-miR-26a-2*-4395226		33.5155			hsa-miR-26a-2*-4395226		undetermined
hsa-let-7g*-4395229		33.024			hsa-let-7g*-4395229		undetermined			hsa-let-7g*-4395229		undetermined			hsa-let-7g*-4395229		34.4906
hsa-miR-302b*-4395230		undetermined			hsa-miR-302b*-4395230		undetermined			hsa-miR-302b*-4395230		undetermined			hsa-miR-302b*-4395230		undetermined
hsa-miR-302d*-4395231		undetermined			hsa-miR-302d*-4395231		undetermined			hsa-miR-302d*-4395231		undetermined			hsa-miR-302d*-4395231		undetermined
hsa-miR-367*-4395232		undetermined			hsa-miR-367*-4395232		undetermined			hsa-miR-367*-4395232		undetermined			hsa-miR-367*-4395232		undetermined
hsa-miR-374a*-4395236		undetermined			hsa-miR-374a*-4395236		undetermined			hsa-miR-374a*-4395236		undetermined			hsa-miR-374a*-4395236		undetermined
hsa-miR-23b*-4395237		undetermined			hsa-miR-23b*-4395237		undetermined			hsa-miR-23b*-4395237		undetermined			hsa-miR-23b*-4395237		undetermined
hsa-miR-376a*-4395238		undetermined			hsa-miR-376a*-4395238		undetermined			hsa-miR-376a*-4395238		undetermined			hsa-miR-376a*-4395238		undetermined
hsa-miR-377*-4395239		undetermined			hsa-miR-377*-4395239		undetermined			hsa-miR-377*-4395239		undetermined			hsa-miR-377*-4395239		undetermined
hsa-miR-30b*-4395240		undetermined			hsa-miR-30b*-4395240		undetermined			hsa-miR-30b*-4395240		undetermined			hsa-miR-30b*-4395240		undetermined
hsa-miR-122*-4395241		31.9574			hsa-miR-122*-4395241		30.9604			hsa-miR-122*-4395241		31.9643			hsa-miR-122*-4395241		33.4701
hsa-miR-130a*-4395242		undetermined			hsa-miR-130a*-4395242		undetermined			hsa-miR-130a*-4395242		undetermined			hsa-miR-130a*-4395242		undetermined
RNU48-4373383		20.7799			RNU48-4373383		21.8786			RNU48-4373383		20.7799			RNU48-4373383		19.8404
RNU48-4373383		20.7981			RNU48-4373383		21.5322			RNU48-4373383		20.7345			RNU48-4373383		19.6702
hsa-miR-132*-4395243		35.0807			hsa-miR-132*-4395243		undetermined			hsa-miR-132*-4395243		undetermined			hsa-miR-132*-4395243		undetermined
hsa-miR-379*-4395244		undetermined			hsa-miR-379*-4395244		undetermined			hsa-miR-379*-4395244		undetermined			hsa-miR-379*-4395244		undetermined
hsa-miR-148a*-4395245		undetermined			hsa-miR-148a*-4395245		undetermined			hsa-miR-148a*-4395245		undetermined			hsa-miR-148a*-4395245		undetermined
hsa-miR-33a*-4395247		33.0316			hsa-miR-33a*-4395247		undetermined			hsa-miR-33a*-4395247		32.8178			hsa-miR-33a*-4395247		31.9866
hsa-miR-92a-1*-4395248		31.9847			hsa-miR-92a-1*-4395248		32.0014			hsa-miR-92a-1*-4395248		31.9839			hsa-miR-92a-1*-4395248		32.983
hsa-miR-92a-2*-4395249		undetermined			hsa-miR-92a-2*-4395249		undetermined			hsa-miR-92a-2*-4395249		undetermined			hsa-miR-92a-2*-4395249		undetermined
hsa-miR-93*-4395250		31.9851			hsa-miR-93*-4395250		31.4725			hsa-miR-93*-4395250		29.9652			hsa-miR-93*-4395250		30.4449
hsa-miR-96*-4395251		undetermined			hsa-miR-96*-4395251		undetermined			hsa-miR-96*-4395251		undetermined			hsa-miR-96*-4395251		undetermined
hsa-miR-99a*-4395252		29.97			hsa-miR-99a*-4395252		30.0141			hsa-miR-99a*-4395252		31.4581			hsa-miR-99a*-4395252		31.9665
hsa-miR-100*-4395253		33.9666			hsa-miR-100*-4395253		34.9466			hsa-miR-100*-4395253		33.9469			hsa-miR-100*-4395253		undetermined
hsa-miR-101*-4395254		undetermined			hsa-miR-101*-4395254		undetermined			hsa-miR-101*-4395254		undetermined			hsa-miR-101*-4395254		undetermined
hsa-miR-138-2*-4395255		undetermined			hsa-miR-138-2*-4395255		undetermined			hsa-miR-138-2*-4395255		undetermined			hsa-miR-138-2*-4395255		undetermined
hsa-miR-141*-4395256		34.0848			hsa-miR-141*-4395256		undetermined			hsa-miR-141*-4395256		undetermined			hsa-miR-141*-4395256		32.288
hsa-miR-143*-4395257		undetermined			hsa-miR-143*-4395257		undetermined			hsa-miR-143*-4395257		undetermined			hsa-miR-143*-4395257		undetermined
hsa-miR-144*-4395259		32.9923			hsa-miR-144*-4395259		30.961			hsa-miR-144*-4395259		33.4675			hsa-miR-144*-4395259		32.4616
hsa-miR-145*-4395260		30.9508			hsa-miR-145*-4395260		30.9774			hsa-miR-145*-4395260		30.9516			hsa-miR-145*-4395260		32.4807
hsa-miR-125b-2*-4395269		undetermined			hsa-miR-125b-2*-4395269		undetermined			hsa-miR-125b-2*-4395269		undetermined			hsa-miR-125b-2*-4395269		undetermined
hsa-miR-135b*-4395270		undetermined			hsa-miR-135b*-4395270		undetermined			hsa-miR-135b*-4395270		undetermined			hsa-miR-135b*-4395270		undetermined
hsa-miR-148b*-4395271		35.9672			hsa-miR-148b*-4395271		35.4686			hsa-miR-148b*-4395271		33.9608			hsa-miR-148b*-4395271		34.9898
hsa-miR-138-1*-4395273		27.9671			hsa-miR-138-1*-4395273		28.9769			hsa-miR-138-1*-4395273		27.9862			hsa-miR-138-1*-4395273		27.9833
hsa-miR-146a*-4395274		undetermined			hsa-miR-146a*-4395274		undetermined			hsa-miR-146a*-4395274		undetermined			hsa-miR-146a*-4395274		undetermined
hsa-miR-149*-4395275		undetermined			hsa-miR-149*-4395275		undetermined			hsa-miR-149*-4395275		undetermined			hsa-miR-149*-4395275		undetermined
RNU48-4373383		20.9358			RNU48-4373383		21.8608			RNU48-4373383		20.8683			RNU48-4373383		19.8291
RNU48-4373383		20.8201			RNU48-4373383		21.9868			RNU48-4373383		20.9147			RNU48-4373383		19.9188
hsa-miR-29b-1*-4395276		undetermined			hsa-miR-29b-1*-4395276		31.3523			hsa-miR-29b-1*-4395276		undetermined			hsa-miR-29b-1*-4395276		undetermined
hsa-miR-29b-2*-4395277		32.4734			hsa-miR-29b-2*-4395277		32.0092			hsa-miR-29b-2*-4395277		32.5423			hsa-miR-29b-2*-4395277		32.5295
hsa-miR-105*-4395279		undetermined			hsa-miR-105*-4395279		undetermined			hsa-miR-105*-4395279		undetermined			hsa-miR-105*-4395279		undetermined
hsa-miR-106a*-4395281		undetermined			hsa-miR-106a*-4395281		undetermined			hsa-miR-106a*-4395281		undetermined			hsa-miR-106a*-4395281		undetermined
hsa-miR-16-2*-4395282		undetermined			hsa-miR-16-2*-4395282		undetermined			hsa-miR-16-2*-4395282		undetermined			hsa-miR-16-2*-4395282		undetermined
hsa-let-7i*-4395283		33.0002			hsa-let-7i*-4395283		34.5465			hsa-let-7i*-4395283		undetermined			hsa-let-7i*-4395283		32.6592
hsa-miR-15b*-4395284		undetermined			hsa-miR-15b*-4395284		35.5097			hsa-miR-15b*-4395284		undetermined			hsa-miR-15b*-4395284		undetermined
hsa-miR-27b*-4395285		30.9293			hsa-miR-27b*-4395285		30.9954			hsa-miR-27b*-4395285		29.9917			hsa-miR-27b*-4395285		undetermined
hsa-miR-335*-4395296		28.9863			hsa-miR-335*-4395296		28.9243			hsa-miR-335*-4395296		29.0179			hsa-miR-335*-4395296		29.0349
hsa-miR-99b*-4395307		30.4941			hsa-miR-99b*-4395307		29.9627			hsa-miR-99b*-4395307		29.9682			hsa-miR-99b*-4395307		30.4373
hsa-miR-124*-4395308		undetermined			hsa-miR-124*-4395308		undetermined			hsa-miR-124*-4395308		undetermined			hsa-miR-124*-4395308		undetermined
hsa-miR-541*-4395311		undetermined			hsa-miR-541*-4395311		undetermined			hsa-miR-541*-4395311		undetermined			hsa-miR-541*-4395311		undetermined
hsa-miR-888*-4395324		undetermined			hsa-miR-888*-4395324		undetermined			hsa-miR-888*-4395324		undetermined			hsa-miR-888*-4395324		undetermined
hsa-miR-9*-4395342		undetermined			hsa-miR-9*-4395342		34.9878			hsa-miR-9*-4395342		32.9692			hsa-miR-9*-4395342		32.951
hsa-miR-135a*-4395343		20.9547			hsa-miR-135a*-4395343		21.9798			hsa-miR-135a*-4395343		20.949			hsa-miR-135a*-4395343		20.9358
hsa-miR-411*-4395349		undetermined			hsa-miR-411*-4395349		undetermined			hsa-miR-411*-4395349		undetermined			hsa-miR-411*-4395349		undetermined
hsa-miR-340*-4395370		30.9657			hsa-miR-340*-4395370		29.9515			hsa-miR-340*-4395370		30.4654			hsa-miR-340*-4395370		30.4645
hsa-miR-545*-4395377		undetermined			hsa-miR-545*-4395377		undetermined			hsa-miR-545*-4395377		undetermined			hsa-miR-545*-4395377		undetermined
hsa-miR-183*-4395381		undetermined			hsa-miR-183*-4395381		undetermined			hsa-miR-183*-4395381		31.003			hsa-miR-183*-4395381		undetermined
hsa-miR-192*-4395383		30.9613			hsa-miR-192*-4395383		30.4836			hsa-miR-192*-4395383		30.9906			hsa-miR-192*-4395383		30.9671
hsa-miR-200b*-4395385		30.0084			hsa-miR-200b*-4395385		30.0378			hsa-miR-200b*-4395385		29.4531			hsa-miR-200b*-4395385		29.5038
hsa-miR-200c*-4395397		undetermined			hsa-miR-200c*-4395397		undetermined			hsa-miR-200c*-4395397		undetermined			hsa-miR-200c*-4395397		undetermined
RNU44-4373384		21.788			RNU44-4373384		23.1112			RNU44-4373384		21.0667			RNU44-4373384		21.2025
RNU44-4373384		22.2236			RNU44-4373384		22.9514			RNU44-4373384		21.6235			RNU44-4373384		21.2309
hsa-miR-155*-4395398		undetermined			hsa-miR-155*-4395398		undetermined			hsa-miR-155*-4395398		undetermined			hsa-miR-155*-4395398		undetermined
hsa-miR-10a*-4395399		undetermined			hsa-miR-10a*-4395399		undetermined			hsa-miR-10a*-4395399		undetermined			hsa-miR-10a*-4395399		undetermined
hsa-miR-214*-4395404		29.9659			hsa-miR-214*-4395404		29.9653			hsa-miR-214*-4395404		30.9574			hsa-miR-214*-4395404		30.995
hsa-miR-218-2*-4395405		undetermined			hsa-miR-218-2*-4395405		35.9911			hsa-miR-218-2*-4395405		undetermined			hsa-miR-218-2*-4395405		undetermined
hsa-miR-22*-4395412		29.9931			hsa-miR-22*-4395412		28.9628			hsa-miR-22*-4395412		29.0013			hsa-miR-22*-4395412		30.4536
hsa-miR-425*-4395413		30.9809			hsa-miR-425*-4395413		30.9548			hsa-miR-425*-4395413		30.4682			hsa-miR-425*-4395413		30.9779
hsa-miR-30d*-4395416		30.4718			hsa-miR-30d*-4395416		29.9995			hsa-miR-30d*-4395416		30.471			hsa-miR-30d*-4395416		29.9982
hsa-let-7a*-4395418		undetermined			hsa-let-7a*-4395418		32.0146			hsa-let-7a*-4395418		undetermined			hsa-let-7a*-4395418		undetermined
hsa-miR-424*-4395420		29.0697			hsa-miR-424*-4395420		undetermined			hsa-miR-424*-4395420		undetermined			hsa-miR-424*-4395420		undetermined
hsa-miR-18b*-4395421		undetermined			hsa-miR-18b*-4395421		undetermined			hsa-miR-18b*-4395421		undetermined			hsa-miR-18b*-4395421		undetermined
hsa-miR-20b*-4395422		undetermined			hsa-miR-20b*-4395422		undetermined			hsa-miR-20b*-4395422		undetermined			hsa-miR-20b*-4395422		undetermined
hsa-miR-431*-4395423		undetermined			hsa-miR-431*-4395423		undetermined			hsa-miR-431*-4395423		undetermined			hsa-miR-431*-4395423		undetermined
hsa-miR-7-2*-4395425		undetermined			hsa-miR-7-2*-4395425		undetermined			hsa-miR-7-2*-4395425		undetermined			hsa-miR-7-2*-4395425		undetermined
hsa-miR-10b*-4395426		32.5364			hsa-miR-10b*-4395426		30.0259			hsa-miR-10b*-4395426		29.4781			hsa-miR-10b*-4395426		29.4381
hsa-miR-34a*-4395427		28.9722			hsa-miR-34a*-4395427		29.972			hsa-miR-34a*-4395427		29.483			hsa-miR-34a*-4395427		29.4525
hsa-miR-181a-2*-4395428		29.975			hsa-miR-181a-2*-4395428		29.4392			hsa-miR-181a-2*-4395428		28.9726			hsa-miR-181a-2*-4395428		27.9501
hsa-miR-744*-4395436		33.9853			hsa-miR-744*-4395436		32.0161			hsa-miR-744*-4395436		30.9944			hsa-miR-744*-4395436		34.0834
hsa-miR-452*-4395441		undetermined			hsa-miR-452*-4395441		undetermined			hsa-miR-452*-4395441		undetermined			hsa-miR-452*-4395441		undetermined
hsa-miR-181c*-4395444		undetermined			hsa-miR-181c*-4395444		undetermined			hsa-miR-181c*-4395444		undetermined			hsa-miR-181c*-4395444		undetermined
hsa-miR-708*-4395453		undetermined			hsa-miR-708*-4395453		undetermined			hsa-miR-708*-4395453		undetermined			hsa-miR-708*-4395453		undetermined
hsa-miR-92b*-4395454		undetermined			hsa-miR-92b*-4395454		undetermined			hsa-miR-92b*-4395454		undetermined			hsa-miR-92b*-4395454		undetermined
hsa-miR-551b*-4395457		32.075			hsa-miR-551b*-4395457		undetermined			hsa-miR-551b*-4395457		31.9807			hsa-miR-551b*-4395457		31.9402
RNU44-4373384		22.5505			RNU44-4373384		23.6453			RNU44-4373384		21.8608			RNU44-4373384		21.7184
RNU44-4373384		22.7292			RNU44-4373384		23.618			RNU44-4373384		21.5406			RNU44-4373384		21.6342
hsa-miR-202*-4395473		36.0326			hsa-miR-202*-4395473		undetermined			hsa-miR-202*-4395473		undetermined			hsa-miR-202*-4395473		undetermined
hsa-miR-193b*-4395477		28.495			hsa-miR-193b*-4395477		31.0146			hsa-miR-193b*-4395477		undetermined			hsa-miR-193b*-4395477		27.9251
hsa-miR-497*-4395479		undetermined			hsa-miR-497*-4395479		undetermined			hsa-miR-497*-4395479		undetermined			hsa-miR-497*-4395479		undetermined
hsa-miR-518e*-4395482		undetermined			hsa-miR-518e*-4395482		undetermined			hsa-miR-518e*-4395482		undetermined			hsa-miR-518e*-4395482		undetermined
hsa-miR-125b-1*-4395489		33.9723			hsa-miR-125b-1*-4395489		33.019			hsa-miR-125b-1*-4395489		32.9817			hsa-miR-125b-1*-4395489		32.9778
hsa-miR-194*-4395490		undetermined			hsa-miR-194*-4395490		27.9115			hsa-miR-194*-4395490		undetermined			hsa-miR-194*-4395490		undetermined
hsa-miR-106b*-4395491		undetermined			hsa-miR-106b*-4395491		undetermined			hsa-miR-106b*-4395491		undetermined			hsa-miR-106b*-4395491		undetermined
hsa-miR-302a*-4395492		undetermined			hsa-miR-302a*-4395492		undetermined			hsa-miR-302a*-4395492		undetermined			hsa-miR-302a*-4395492		undetermined
hsa-miR-526b*-4395494		34.9762			hsa-miR-526b*-4395494		33.0216			hsa-miR-526b*-4395494		34.9256			hsa-miR-526b*-4395494		34.0071
hsa-miR-518f*-4395498		undetermined			hsa-miR-518f*-4395498		undetermined			hsa-miR-518f*-4395498		undetermined			hsa-miR-518f*-4395498		undetermined
hsa-miR-374b*-4395502		undetermined			hsa-miR-374b*-4395502		34.9672			hsa-miR-374b*-4395502		undetermined			hsa-miR-374b*-4395502		undetermined
hsa-let-7b*-4395515		undetermined			hsa-let-7b*-4395515		undetermined			hsa-let-7b*-4395515		undetermined			hsa-let-7b*-4395515		undetermined
hsa-let-7e*-4395518		33.9661			hsa-let-7e*-4395518		undetermined			hsa-let-7e*-4395518		36.0348			hsa-let-7e*-4395518		33.0745
hsa-let-7f-1*-4395528		undetermined			hsa-let-7f-1*-4395528		undetermined			hsa-let-7f-1*-4395528		undetermined			hsa-let-7f-1*-4395528		undetermined
hsa-let-7f-2*-4395529		34.0027			hsa-let-7f-2*-4395529		32.9655			hsa-let-7f-2*-4395529		33.0237			hsa-let-7f-2*-4395529		undetermined
hsa-miR-15a*-4395530		31.9946			hsa-miR-15a*-4395530		32.0054			hsa-miR-15a*-4395530		32.0218			hsa-miR-15a*-4395530		30.9909
hsa-miR-16-1*-4395531		undetermined			hsa-miR-16-1*-4395531		undetermined			hsa-miR-16-1*-4395531		34.0033			hsa-miR-16-1*-4395531		undetermined
hsa-miR-17*-4395532		31.9792			hsa-miR-17*-4395532		31.993			hsa-miR-17*-4395532		30.5144			hsa-miR-17*-4395532		31.5874
hsa-miR-18a*-4395534		33.9666			hsa-miR-18a*-4395534		33.4846			hsa-miR-18a*-4395534		30.9634			hsa-miR-18a*-4395534		32.4589
hsa-miR-19a*-4395535		undetermined			hsa-miR-19a*-4395535		undetermined			hsa-miR-19a*-4395535		undetermined			hsa-miR-19a*-4395535		undetermined
hsa-miR-19b-1*-4395536		32.9765			hsa-miR-19b-1*-4395536		32.4743			hsa-miR-19b-1*-4395536		32.5114			hsa-miR-19b-1*-4395536		32.4671
hsa-miR-19b-2*-4395537		undetermined			hsa-miR-19b-2*-4395537		undetermined			hsa-miR-19b-2*-4395537		undetermined			hsa-miR-19b-2*-4395537		undetermined
RNU24-4373379		25.9096			RNU24-4373379		26.79			RNU24-4373379		25.8178			RNU24-4373379		25.9402
RNU24-4373379		25.8378			RNU24-4373379		26.9171			RNU24-4373379		25.7786			RNU24-4373379		25.9684
hsa-miR-625*-4395543		27.9754			hsa-miR-625*-4395543		27.9829			hsa-miR-625*-4395543		27.9789			hsa-miR-625*-4395543		27.9638
hsa-miR-20a*-4395548		35.9598			hsa-miR-20a*-4395548		36.0001			hsa-miR-20a*-4395548		33.0019			hsa-miR-20a*-4395548		35.9986
hsa-miR-21*-4395549		27.9621			hsa-miR-21*-4395549		28.9729			hsa-miR-21*-4395549		27.9543			hsa-miR-21*-4395549		27.9828
hsa-miR-23a*-4395550		undetermined			hsa-miR-23a*-4395550		36.0151			hsa-miR-23a*-4395550		undetermined			hsa-miR-23a*-4395550		undetermined
hsa-miR-24-1*-4395551		undetermined			hsa-miR-24-1*-4395551		undetermined			hsa-miR-24-1*-4395551		undetermined			hsa-miR-24-1*-4395551		undetermined
hsa-miR-25*-4395553		undetermined			hsa-miR-25*-4395553		undetermined			hsa-miR-25*-4395553		undetermined			hsa-miR-25*-4395553		undetermined
hsa-miR-26a-1*-4395554		32.0426			hsa-miR-26a-1*-4395554		32.0378			hsa-miR-26a-1*-4395554		32.0128			hsa-miR-26a-1*-4395554		32.0156
hsa-miR-26b*-4395555		30.9753			hsa-miR-26b*-4395555		30.4634			hsa-miR-26b*-4395555		31.4779			hsa-miR-26b*-4395555		32.4664
hsa-miR-27a*-4395556		31.502			hsa-miR-27a*-4395556		31.9947			hsa-miR-27a*-4395556		33.0174			hsa-miR-27a*-4395556		31.9949
hsa-miR-29a*-4395558		31.4845			hsa-miR-29a*-4395558		30.9756			hsa-miR-29a*-4395558		31.4736			hsa-miR-29a*-4395558		undetermined
hsa-miR-944-4395300		35.9994			hsa-miR-944-4395300		undetermined			hsa-miR-944-4395300		undetermined			hsa-miR-944-4395300		35.987
hsa-miR-943-4395299		undetermined			hsa-miR-943-4395299		undetermined			hsa-miR-943-4395299		undetermined			hsa-miR-943-4395299		undetermined
hsa-miR-942-4395298		33.0129			hsa-miR-942-4395298		31.9841			hsa-miR-942-4395298		33.433			hsa-miR-942-4395298		33.015
hsa-miR-941-4395294		undetermined			hsa-miR-941-4395294		undetermined			hsa-miR-941-4395294		undetermined			hsa-miR-941-4395294		undetermined
hsa-miR-939-4395293		undetermined			hsa-miR-939-4395293		undetermined			hsa-miR-939-4395293		undetermined			hsa-miR-939-4395293		undetermined
hsa-miR-938-4395292		undetermined			hsa-miR-938-4395292		34.002			hsa-miR-938-4395292		undetermined			hsa-miR-938-4395292		35.9955
hsa-miR-937-4395291		undetermined			hsa-miR-937-4395291		undetermined			hsa-miR-937-4395291		undetermined			hsa-miR-937-4395291		34.2482
hsa-miR-936-4395290		undetermined			hsa-miR-936-4395290		undetermined			hsa-miR-936-4395290		undetermined			hsa-miR-936-4395290		undetermined
hsa-miR-892b-4395325		undetermined			hsa-miR-892b-4395325		undetermined			hsa-miR-892b-4395325		undetermined			hsa-miR-892b-4395325		31.9732
hsa-miR-877-4395402		27.5081			hsa-miR-877-4395402		27.9721			hsa-miR-877-4395402		27.4433			hsa-miR-877-4395402		26.9686
hsa-miR-875-5p-4395314		33.0098			hsa-miR-875-5p-4395314		32.4773			hsa-miR-875-5p-4395314		31.8801			hsa-miR-875-5p-4395314		undetermined
hsa-miR-770-5p-4395189		undetermined			hsa-miR-770-5p-4395189		undetermined			hsa-miR-770-5p-4395189		33.0314			hsa-miR-770-5p-4395189		undetermined
RNU24-4373379		25.9478			RNU24-4373379		26.727			RNU24-4373379		25.7131			RNU24-4373379		25.7183
RNU24-4373379		25.9047			RNU24-4373379		26.9362			RNU24-4373379		25.8898			RNU24-4373379		25.6939
hsa-miR-760-4395439		28.4799			hsa-miR-760-4395439		26.5633			hsa-miR-760-4395439		26.982			hsa-miR-760-4395439		26.4932
hsa-miR-661-4381009		26.9795			hsa-miR-661-4381009		27.0262			hsa-miR-661-4381009		25.9589			hsa-miR-661-4381009		26.9681
hsa-miR-659-4380924		undetermined			hsa-miR-659-4380924		undetermined			hsa-miR-659-4380924		undetermined			hsa-miR-659-4380924		undetermined
hsa-miR-643-4380997		28.5648			hsa-miR-643-4380997		undetermined			hsa-miR-643-4380997		undetermined			hsa-miR-643-4380997		28.9426
hsa-miR-638-4380986		28.5452			hsa-miR-638-4380986		29.9858			hsa-miR-638-4380986		29.0762			hsa-miR-638-4380986		30.5498
hsa-miR-632-4380977		30.9832			hsa-miR-632-4380977		30.9251			hsa-miR-632-4380977		30.0035			hsa-miR-632-4380977		30.0041
hsa-miR-630-4380970		undetermined			hsa-miR-630-4380970		undetermined			hsa-miR-630-4380970		undetermined			hsa-miR-630-4380970		undetermined
hsa-miR-619-4380998		undetermined			hsa-miR-619-4380998		undetermined			hsa-miR-619-4380998		undetermined			hsa-miR-619-4380998		undetermined
hsa-miR-617-4380994		undetermined			hsa-miR-617-4380994		undetermined			hsa-miR-617-4380994		undetermined			hsa-miR-617-4380994		undetermined
hsa-miR-612-4380983		undetermined			hsa-miR-612-4380983		undetermined			hsa-miR-612-4380983		undetermined			hsa-miR-612-4380983		undetermined
hsa-miR-610-4380980		28.0015			hsa-miR-610-4380980		28.995			hsa-miR-610-4380980		29.0106			hsa-miR-610-4380980		28.0012
hsa-miR-603-4380972		undetermined			hsa-miR-603-4380972		undetermined			hsa-miR-603-4380972		undetermined			hsa-miR-603-4380972		undetermined
hsa-miR-601-4380965		30.4549			hsa-miR-601-4380965		30.9361			hsa-miR-601-4380965		30.4459			hsa-miR-601-4380965		30.443
hsa-miR-595-4395178		undetermined			hsa-miR-595-4395178		undetermined			hsa-miR-595-4395178		undetermined			hsa-miR-595-4395178		undetermined
hsa-miR-593-4395522		undetermined			hsa-miR-593-4395522		undetermined			hsa-miR-593-4395522		undetermined			hsa-miR-593-4395522		undetermined
hsa-miR-592-4380956		32.5361			hsa-miR-592-4380956		31.5215			hsa-miR-592-4380956		32.999			hsa-miR-592-4380956		32.9927
hsa-miR-587-4380950		undetermined			hsa-miR-587-4380950		undetermined			hsa-miR-587-4380950		undetermined			hsa-miR-587-4380950		undetermined
hsa-miR-586-4380949		32.9917			hsa-miR-586-4380949		undetermined			hsa-miR-586-4380949		undetermined			hsa-miR-586-4380949		undetermined
hsa-miR-585-4381027		undetermined			hsa-miR-585-4381027		undetermined			hsa-miR-585-4381027		undetermined			hsa-miR-585-4381027		undetermined
hsa-miR-583-4381025		undetermined			hsa-miR-583-4381025		undetermined			hsa-miR-583-4381025		undetermined			hsa-miR-583-4381025		undetermined
hsa-miR-575-4381020		undetermined			hsa-miR-575-4381020		undetermined			hsa-miR-575-4381020		undetermined			hsa-miR-575-4381020		undetermined
hsa-miR-573-4381018		31.0081			hsa-miR-573-4381018		31.9979			hsa-miR-573-4381018		31.0151			hsa-miR-573-4381018		30.9704
RNU43-4373375		21.7394			RNU43-4373375		22.5695			RNU43-4373375		22.0743			RNU43-4373375		22.2878
RNU43-4373375		21.8381			RNU43-4373375		20.9303			RNU43-4373375		21.7947			RNU43-4373375		22.117
RNU6B-4373381		23.2624			RNU6B-4373381		22.9591			RNU6B-4373381		23.2105			RNU6B-4373381		24.3091
RNU6B-4373381		23.7046			RNU6B-4373381		23.9216			RNU6B-4373381		23.6321			RNU6B-4373381		24.3835
hsa-miR-569-4380946		undetermined			hsa-miR-569-4380946		undetermined			hsa-miR-569-4380946		undetermined			hsa-miR-569-4380946		undetermined
hsa-miR-567-4380944		undetermined			hsa-miR-567-4380944		undetermined			hsa-miR-567-4380944		undetermined			hsa-miR-567-4380944		undetermined
hsa-miR-565-4380942		26.9723			hsa-miR-565-4380942		26.9689			hsa-miR-565-4380942		26.981			hsa-miR-565-4380942		26.9678
hsa-miR-564-4380941		undetermined			hsa-miR-564-4380941		undetermined			hsa-miR-564-4380941		28.0341			hsa-miR-564-4380941		28.9988
hsa-miR-563-4380940		undetermined			hsa-miR-563-4380940		undetermined			hsa-miR-563-4380940		undetermined			hsa-miR-563-4380940		undetermined
hsa-miR-558-4380936		undetermined			hsa-miR-558-4380936		undetermined			hsa-miR-558-4380936		undetermined			hsa-miR-558-4380936		undetermined
hsa-miR-557-4380935		undetermined			hsa-miR-557-4380935		undetermined			hsa-miR-557-4380935		undetermined			hsa-miR-557-4380935		undetermined
hsa-miR-555-4380933		undetermined			hsa-miR-555-4380933		undetermined			hsa-miR-555-4380933		undetermined			hsa-miR-555-4380933		undetermined
hsa-miR-554-4380932		undetermined			hsa-miR-554-4380932		undetermined			hsa-miR-554-4380932		undetermined			hsa-miR-554-4380932		undetermined
hsa-miR-553-4380931		undetermined			hsa-miR-553-4380931		undetermined			hsa-miR-553-4380931		undetermined			hsa-miR-553-4380931		undetermined
hsa-miR-552-4380930		undetermined			hsa-miR-552-4380930		undetermined			hsa-miR-552-4380930		undetermined			hsa-miR-552-4380930		undetermined
hsa-miR-551a-4380929		undetermined			hsa-miR-551a-4380929		undetermined			hsa-miR-551a-4380929		undetermined			hsa-miR-551a-4380929		undetermined
hsa-miR-550-4395521		32.5095			hsa-miR-550-4395521		33.8751			hsa-miR-550-4395521		32.9342			hsa-miR-550-4395521		34.4731
hsa-miR-549-4380921		undetermined			hsa-miR-549-4380921		undetermined			hsa-miR-549-4380921		undetermined			hsa-miR-549-4380921		undetermined
hsa-miR-543-4395487		30.9741			hsa-miR-543-4395487		31.5267			hsa-miR-543-4395487		31.0454			hsa-miR-543-4395487		32.0376
hsa-miR-520h-4373258		undetermined			hsa-miR-520h-4373258		undetermined			hsa-miR-520h-4373258		undetermined			hsa-miR-520h-4373258		undetermined
hsa-miR-520c-3p-4395511		33.973			hsa-miR-520c-3p-4395511		32.9971			hsa-miR-520c-3p-4395511		33.988			hsa-miR-520c-3p-4395511		33.4702
hsa-miR-516a-3p-4373183		33.4948			hsa-miR-516a-3p-4373183		32.9606			hsa-miR-516a-3p-4373183		32.4732			hsa-miR-516a-3p-4373183		33.9723
hsa-miR-513-3p-4395202		30.4527			hsa-miR-513-3p-4395202		32.0662			hsa-miR-513-3p-4395202		31.0192			hsa-miR-513-3p-4395202		31.9282
hsa-miR-509-3p-4395347		28.9405			hsa-miR-509-3p-4395347		29.4594			hsa-miR-509-3p-4395347		29.4877			hsa-miR-509-3p-4395347		29.5176
RNU43-4373375		22.8627			RNU43-4373375		22.9471			RNU43-4373375		22.858			RNU43-4373375		22.5647
RNU43-4373375		22.5786			RNU43-4373375		22.8912			RNU43-4373375		22.9787			RNU43-4373375		22.0075
RNU6B-4373381		23.4689			RNU6B-4373381		23.9685			RNU6B-4373381		23.9418			RNU6B-4373381		24.2732
RNU6B-4373381		23.6965			RNU6B-4373381		23.9885			RNU6B-4373381		23.9923			RNU6B-4373381		24.4123
ath-miR159a-4373390		undetermined			ath-miR159a-4373390		undetermined			ath-miR159a-4373390		undetermined			ath-miR159a-4373390		undetermined
hsa-miR-498-4373223		undetermined			hsa-miR-498-4373223		undetermined			hsa-miR-498-4373223		undetermined			hsa-miR-498-4373223		undetermined
hsa-miR-378-4395354		27.9417			hsa-miR-378-4395354		27.9589			hsa-miR-378-4395354		29.4512			hsa-miR-378-4395354		28.9462
hsa-miR-337-3p-4395268		undetermined			hsa-miR-337-3p-4395268		undetermined			hsa-miR-337-3p-4395268		undetermined			hsa-miR-337-3p-4395268		undetermined
hsa-miR-30e-4395334		26.9663			hsa-miR-30e-4395334		25.9446			hsa-miR-30e-4395334		25.9358			hsa-miR-30e-4395334		26.4477
hsa-miR-30a-4373061		24.9701			hsa-miR-30a-4373061		24.9444			hsa-miR-30a-4373061		23.962			hsa-miR-30a-4373061		23.9468
hsa-miR-206-4373092		35.4749			hsa-miR-206-4373092		35.9703			hsa-miR-206-4373092		34.4572			hsa-miR-206-4373092		33.9379
hsa-miR-190b-4395374		33.4443			hsa-miR-190b-4395374		33.9883			hsa-miR-190b-4395374		32.9769			hsa-miR-190b-4395374		31.9448
hsa-miR-188-5p-4395431		26.9742			hsa-miR-188-5p-4395431		26.9721			hsa-miR-188-5p-4395431		26.9783			hsa-miR-188-5p-4395431		26.9791
hsa-miR-151-3p-4395365		28.4335			hsa-miR-151-3p-4395365		27.9346			hsa-miR-151-3p-4395365		26.9596			hsa-miR-151-3p-4395365		26.9558
hsa-miR-935-4395289		undetermined			hsa-miR-935-4395289		undetermined			hsa-miR-935-4395289		undetermined			hsa-miR-935-4395289		undetermined
hsa-miR-934-4395288		undetermined			hsa-miR-934-4395288		undetermined			hsa-miR-934-4395288		undetermined			hsa-miR-934-4395288		undetermined
hsa-miR-933-4395287		undetermined			hsa-miR-933-4395287		undetermined			hsa-miR-933-4395287		undetermined			hsa-miR-933-4395287		undetermined
hsa-miR-924-4395265		33.9933			hsa-miR-924-4395265		undetermined			hsa-miR-924-4395265		undetermined			hsa-miR-924-4395265		undetermined
hsa-miR-923-4395264		18.8907			hsa-miR-923-4395264		18.7293			hsa-miR-923-4395264		18.9731			hsa-miR-923-4395264		19.4756
hsa-miR-922-4395263		undetermined			hsa-miR-922-4395263		33.1043			hsa-miR-922-4395263		33.9749			hsa-miR-922-4395263		undetermined
hsa-miR-921-4395262		undetermined			hsa-miR-921-4395262		undetermined			hsa-miR-921-4395262		undetermined			hsa-miR-921-4395262		undetermined
hsa-miR-920-4395261		undetermined			hsa-miR-920-4395261		undetermined			hsa-miR-920-4395261		undetermined			hsa-miR-920-4395261		undetermined
hsa-miR-801-4395183		23.9878			hsa-miR-801-4395183		23.4865			hsa-miR-801-4395183		23.398			hsa-miR-801-4395183		23.3852
hsa-miR-769-5p-4395186		29.9538			hsa-miR-769-5p-4395186		29.9783			hsa-miR-769-5p-4395186		28.9654			hsa-miR-769-5p-4395186		29.4914
hsa-miR-769-3p-4395190		undetermined			hsa-miR-769-3p-4395190		undetermined			hsa-miR-769-3p-4395190		undetermined			hsa-miR-769-3p-4395190		undetermined
hsa-miR-768-3p-4395188		22.8645			hsa-miR-768-3p-4395188		23.3926			hsa-miR-768-3p-4395188		24.3885			hsa-miR-768-3p-4395188		23.9479
hsa-miR-767-5p-4395182		undetermined			hsa-miR-767-5p-4395182		undetermined			hsa-miR-767-5p-4395182		undetermined			hsa-miR-767-5p-4395182		undetermined
hsa-miR-767-3p-4395184		undetermined			hsa-miR-767-3p-4395184		undetermined			hsa-miR-767-3p-4395184		undetermined			hsa-miR-767-3p-4395184		undetermined
hsa-miR-766-4395177		26.0991			hsa-miR-766-4395177		undetermined			hsa-miR-766-4395177		25.5453			hsa-miR-766-4395177		25.5889
hsa-miR-7-4378130		undetermined			hsa-miR-7-4378130		33.971			hsa-miR-7-4378130		33.6036			hsa-miR-7-4378130		33.2858
hsa-miR-675-4395192		undetermined			hsa-miR-675-4395192		26.4132			hsa-miR-675-4395192		26.3788			hsa-miR-675-4395192		undetermined
hsa-miR-668-4395181		undetermined			hsa-miR-668-4395181		undetermined			hsa-miR-668-4395181		undetermined			hsa-miR-668-4395181		undetermined
hsa-miR-662-4381010		undetermined			hsa-miR-662-4381010		undetermined			hsa-miR-662-4381010		undetermined			hsa-miR-662-4381010		undetermined
hsa-miR-658-4380923		undetermined			hsa-miR-658-4380923		undetermined			hsa-miR-658-4380923		undetermined			hsa-miR-658-4380923		undetermined
hsa-miR-657-4380922		undetermined			hsa-miR-657-4380922		undetermined			hsa-miR-657-4380922		undetermined			hsa-miR-657-4380922		undetermined
hsa-miR-656-4380920		undetermined			hsa-miR-656-4380920		undetermined			hsa-miR-656-4380920		undetermined			hsa-miR-656-4380920		undetermined
hsa-miR-650-4381006		25.8926			hsa-miR-650-4381006		26.7531			hsa-miR-650-4381006		26.9651			hsa-miR-650-4381006		25.9667
hsa-miR-649-4381005		undetermined			hsa-miR-649-4381005		30.963			hsa-miR-649-4381005		31.9471			hsa-miR-649-4381005		undetermined
hsa-miR-935-4395289		undetermined			hsa-miR-935-4395289		undetermined			hsa-miR-935-4395289		undetermined			hsa-miR-935-4395289		undetermined
hsa-miR-934-4395288		undetermined			hsa-miR-934-4395288		undetermined			hsa-miR-934-4395288		undetermined			hsa-miR-934-4395288		undetermined
hsa-miR-933-4395287		undetermined			hsa-miR-933-4395287		undetermined			hsa-miR-933-4395287		undetermined			hsa-miR-933-4395287		undetermined
hsa-miR-924-4395265		undetermined			hsa-miR-924-4395265		undetermined			hsa-miR-924-4395265		undetermined			hsa-miR-924-4395265		undetermined
hsa-miR-923-4395264		18.9877			hsa-miR-923-4395264		18.996			hsa-miR-923-4395264		19.2065			hsa-miR-923-4395264		19.5791
hsa-miR-922-4395263		undetermined			hsa-miR-922-4395263		33.0187			hsa-miR-922-4395263		35.3938			hsa-miR-922-4395263		undetermined
hsa-miR-921-4395262		undetermined			hsa-miR-921-4395262		undetermined			hsa-miR-921-4395262		undetermined			hsa-miR-921-4395262		undetermined
hsa-miR-920-4395261		undetermined			hsa-miR-920-4395261		undetermined			hsa-miR-920-4395261		undetermined			hsa-miR-920-4395261		undetermined
hsa-miR-801-4395183		23.8877			hsa-miR-801-4395183		23.4452			hsa-miR-801-4395183		23.3791			hsa-miR-801-4395183		23.4353
hsa-miR-769-5p-4395186		29.3343			hsa-miR-769-5p-4395186		29.3067			hsa-miR-769-5p-4395186		28.9181			hsa-miR-769-5p-4395186		29.2053
hsa-miR-769-3p-4395190		undetermined			hsa-miR-769-3p-4395190		undetermined			hsa-miR-769-3p-4395190		undetermined			hsa-miR-769-3p-4395190		undetermined
hsa-miR-768-3p-4395188		22.9742			hsa-miR-768-3p-4395188		23.4669			hsa-miR-768-3p-4395188		24.4213			hsa-miR-768-3p-4395188		23.8682
hsa-miR-767-5p-4395182		undetermined			hsa-miR-767-5p-4395182		undetermined			hsa-miR-767-5p-4395182		undetermined			hsa-miR-767-5p-4395182		undetermined
hsa-miR-767-3p-4395184		undetermined			hsa-miR-767-3p-4395184		undetermined			hsa-miR-767-3p-4395184		undetermined			hsa-miR-767-3p-4395184		undetermined
hsa-miR-766-4395177		26.2422			hsa-miR-766-4395177		undetermined			hsa-miR-766-4395177		26.0254			hsa-miR-766-4395177		25.9691
hsa-miR-7-4378130		undetermined			hsa-miR-7-4378130		33.381			hsa-miR-7-4378130		33.0588			hsa-miR-7-4378130		33.0358
hsa-miR-675-4395192		undetermined			hsa-miR-675-4395192		26.9897			hsa-miR-675-4395192		26.9054			hsa-miR-675-4395192		undetermined
hsa-miR-668-4395181		undetermined			hsa-miR-668-4395181		undetermined			hsa-miR-668-4395181		undetermined			hsa-miR-668-4395181		undetermined
hsa-miR-662-4381010		undetermined			hsa-miR-662-4381010		undetermined			hsa-miR-662-4381010		undetermined			hsa-miR-662-4381010		undetermined
hsa-miR-658-4380923		undetermined			hsa-miR-658-4380923		undetermined			hsa-miR-658-4380923		undetermined			hsa-miR-658-4380923		undetermined
hsa-miR-657-4380922		undetermined			hsa-miR-657-4380922		undetermined			hsa-miR-657-4380922		undetermined			hsa-miR-657-4380922		undetermined
hsa-miR-656-4380920		undetermined			hsa-miR-656-4380920		31.9842			hsa-miR-656-4380920		31.9098			hsa-miR-656-4380920		undetermined
hsa-miR-650-4381006		26.2614			hsa-miR-650-4381006		26.0253			hsa-miR-650-4381006		26.9575			hsa-miR-650-4381006		25.9798
hsa-miR-649-4381005		32.0451			hsa-miR-649-4381005		undetermined			hsa-miR-649-4381005		30.9944			hsa-miR-649-4381005		undetermined
hsa-miR-648-4381004		undetermined			hsa-miR-648-4381004		undetermined			hsa-miR-648-4381004		undetermined			hsa-miR-648-4381004		undetermined
hsa-miR-647-4381003		undetermined			hsa-miR-647-4381003		undetermined			hsa-miR-647-4381003		undetermined			hsa-miR-647-4381003		undetermined
hsa-miR-646-4381002		undetermined			hsa-miR-646-4381002		undetermined			hsa-miR-646-4381002		undetermined			hsa-miR-646-4381002		undetermined
hsa-miR-645-4381000		34.0413			hsa-miR-645-4381000		32.9598			hsa-miR-645-4381000		32.8225			hsa-miR-645-4381000		34.6352
hsa-miR-644-4380999		30.972			hsa-miR-644-4380999		undetermined			hsa-miR-644-4380999		undetermined			hsa-miR-644-4380999		undetermined
hsa-miR-641-4380988		undetermined			hsa-miR-641-4380988		undetermined			hsa-miR-641-4380988		undetermined			hsa-miR-641-4380988		undetermined
hsa-miR-640-4386743		undetermined			hsa-miR-640-4386743		undetermined			hsa-miR-640-4386743		undetermined			hsa-miR-640-4386743		undetermined
hsa-miR-639-4380987		undetermined			hsa-miR-639-4380987		29.9688			hsa-miR-639-4380987		29.3024			hsa-miR-639-4380987		29.9811
hsa-miR-637-4380985		undetermined			hsa-miR-637-4380985		undetermined			hsa-miR-637-4380985		undetermined			hsa-miR-637-4380985		undetermined
hsa-miR-635-4380982		undetermined			hsa-miR-635-4380982		34.656			hsa-miR-635-4380982		34.9777			hsa-miR-635-4380982		33.9406
hsa-miR-634-4380981		undetermined			hsa-miR-634-4380981		undetermined			hsa-miR-634-4380981		undetermined			hsa-miR-634-4380981		undetermined
hsa-miR-633-4380979		undetermined			hsa-miR-633-4380979		undetermined			hsa-miR-633-4380979		undetermined			hsa-miR-633-4380979		undetermined
hsa-miR-631-4380971		undetermined			hsa-miR-631-4380971		undetermined			hsa-miR-631-4380971		undetermined			hsa-miR-631-4380971		undetermined
hsa-miR-628-3p-4395545		33.9937			hsa-miR-628-3p-4395545		31.571			hsa-miR-628-3p-4395545		30.6439			hsa-miR-628-3p-4395545		31.7733
hsa-miR-626-4380966		undetermined			hsa-miR-626-4380966		undetermined			hsa-miR-626-4380966		undetermined			hsa-miR-626-4380966		undetermined
hsa-miR-623-4386740		34.0395			hsa-miR-623-4386740		35.1356			hsa-miR-623-4386740		34.4246			hsa-miR-623-4386740		33.9198
hsa-miR-622-4380961		29.8946			hsa-miR-622-4380961		30.4929			hsa-miR-622-4380961		29.2412			hsa-miR-622-4380961		30.0002
hsa-miR-621-4381001		undetermined			hsa-miR-621-4381001		undetermined			hsa-miR-621-4381001		undetermined			hsa-miR-621-4381001		undetermined
hsa-miR-614-4380990		undetermined			hsa-miR-614-4380990		undetermined			hsa-miR-614-4380990		undetermined			hsa-miR-614-4380990		undetermined
hsa-miR-613-4380989		undetermined			hsa-miR-613-4380989		undetermined			hsa-miR-613-4380989		undetermined			hsa-miR-613-4380989		36.0485
hsa-miR-609-4380978		undetermined			hsa-miR-609-4380978		undetermined			hsa-miR-609-4380978		undetermined			hsa-miR-609-4380978		undetermined
hsa-miR-608-4380976		undetermined			hsa-miR-608-4380976		undetermined			hsa-miR-608-4380976		undetermined			hsa-miR-608-4380976		undetermined
hsa-miR-607-4380975		undetermined			hsa-miR-607-4380975		undetermined			hsa-miR-607-4380975		undetermined			hsa-miR-607-4380975		undetermined
hsa-miR-606-4380974		undetermined			hsa-miR-606-4380974		undetermined			hsa-miR-606-4380974		33.443			hsa-miR-606-4380974		undetermined
hsa-miR-605-4386742		undetermined			hsa-miR-605-4386742		undetermined			hsa-miR-605-4386742		26.4127			hsa-miR-605-4386742		undetermined
hsa-miR-604-4380973		33.5126			hsa-miR-604-4380973		32.4603			hsa-miR-604-4380973		32.3448			hsa-miR-604-4380973		32.9894
hsa-miR-600-4380963		undetermined			hsa-miR-600-4380963		undetermined			hsa-miR-600-4380963		undetermined			hsa-miR-600-4380963		undetermined
hsa-miR-599-4380962		undetermined			hsa-miR-599-4380962		undetermined			hsa-miR-599-4380962		undetermined			hsa-miR-599-4380962		undetermined
hsa-miR-596-4380959		undetermined			hsa-miR-596-4380959		undetermined			hsa-miR-596-4380959		undetermined			hsa-miR-596-4380959		undetermined
hsa-miR-591-4380955		undetermined			hsa-miR-591-4380955		33.9779			hsa-miR-591-4380955		32.4068			hsa-miR-591-4380955		32.4826
hsa-miR-588-4380952		undetermined			hsa-miR-588-4380952		undetermined			hsa-miR-588-4380952		undetermined			hsa-miR-588-4380952		undetermined
hsa-miR-584-4381026		undetermined			hsa-miR-584-4381026		undetermined			hsa-miR-584-4381026		undetermined			hsa-miR-584-4381026		undetermined
hsa-miR-581-4386744		undetermined			hsa-miR-581-4386744		undetermined			hsa-miR-581-4386744		33.0354			hsa-miR-581-4386744		undetermined
hsa-miR-580-4381024		35.9545			hsa-miR-580-4381024		34.9003			hsa-miR-580-4381024		undetermined			hsa-miR-580-4381024		undetermined
hsa-miR-578-4381022		undetermined			hsa-miR-578-4381022		undetermined			hsa-miR-578-4381022		33.0879			hsa-miR-578-4381022		undetermined
hsa-miR-572-4381017		32.4976			hsa-miR-572-4381017		31.2125			hsa-miR-572-4381017		30.4761			hsa-miR-572-4381017		32.1177
hsa-miR-571-4381016		undetermined			hsa-miR-571-4381016		28.0629			hsa-miR-571-4381016		28.0098			hsa-miR-571-4381016		undetermined
hsa-miR-566-4380943		undetermined			hsa-miR-566-4380943		undetermined			hsa-miR-566-4380943		undetermined			hsa-miR-566-4380943		undetermined
hsa-miR-562-4380939		undetermined			hsa-miR-562-4380939		undetermined			hsa-miR-562-4380939		undetermined			hsa-miR-562-4380939		undetermined
hsa-miR-559-4380937		undetermined			hsa-miR-559-4380937		undetermined			hsa-miR-559-4380937		undetermined			hsa-miR-559-4380937		undetermined
hsa-miR-524-3p-4378087		undetermined			hsa-miR-524-3p-4378087		33.9963			hsa-miR-524-3p-4378087		undetermined			hsa-miR-524-3p-4378087		undetermined
hsa-miR-519b-3p-4395495		34.9536			hsa-miR-519b-3p-4395495		35.9108			hsa-miR-519b-3p-4395495		undetermined			hsa-miR-519b-3p-4395495		33.704
hsa-miR-497-4373222		29.8651			hsa-miR-497-4373222		28.8563			hsa-miR-497-4373222		29.9242			hsa-miR-497-4373222		30.1999
hsa-miR-432-4373280		29.3329			hsa-miR-432-4373280		30.0598			hsa-miR-432-4373280		28.1338			hsa-miR-432-4373280		29.4864
hsa-miR-409-3p-4395443		28.6765			hsa-miR-409-3p-4395443		30.8352			hsa-miR-409-3p-4395443		28.8974			hsa-miR-409-3p-4395443		29.0037
hsa-miR-361-3p-4395227		undetermined			hsa-miR-361-3p-4395227		undetermined			hsa-miR-361-3p-4395227		undetermined			hsa-miR-361-3p-4395227		undetermined
hsa-miR-30d-4373059		25.9678			hsa-miR-30d-4373059		25.7618			hsa-miR-30d-4373059		24.8785			hsa-miR-30d-4373059		24.921
hsa-miR-302d-4373063		undetermined			hsa-miR-302d-4373063		undetermined			hsa-miR-302d-4373063		undetermined			hsa-miR-302d-4373063		undetermined
hsa-miR-648-4381004		undetermined			hsa-miR-648-4381004		undetermined			hsa-miR-648-4381004		undetermined			hsa-miR-648-4381004		undetermined
hsa-miR-647-4381003		undetermined			hsa-miR-647-4381003		undetermined			hsa-miR-647-4381003		undetermined			hsa-miR-647-4381003		undetermined
hsa-miR-646-4381002		undetermined			hsa-miR-646-4381002		undetermined			hsa-miR-646-4381002		undetermined			hsa-miR-646-4381002		undetermined
hsa-miR-645-4381000		32.3574			hsa-miR-645-4381000		33.9088			hsa-miR-645-4381000		33.4823			hsa-miR-645-4381000		33.5718
hsa-miR-644-4380999		undetermined			hsa-miR-644-4380999		undetermined			hsa-miR-644-4380999		undetermined			hsa-miR-644-4380999		undetermined
hsa-miR-641-4380988		undetermined			hsa-miR-641-4380988		undetermined			hsa-miR-641-4380988		undetermined			hsa-miR-641-4380988		undetermined
hsa-miR-640-4386743		undetermined			hsa-miR-640-4386743		undetermined			hsa-miR-640-4386743		undetermined			hsa-miR-640-4386743		undetermined
hsa-miR-639-4380987		29.9505			hsa-miR-639-4380987		29.3987			hsa-miR-639-4380987		28.9383			hsa-miR-639-4380987		undetermined
hsa-miR-637-4380985		undetermined			hsa-miR-637-4380985		undetermined			hsa-miR-637-4380985		undetermined			hsa-miR-637-4380985		undetermined
hsa-miR-635-4380982		34.4358			hsa-miR-635-4380982		34.9798			hsa-miR-635-4380982		undetermined			hsa-miR-635-4380982		34.9524
hsa-miR-634-4380981		undetermined			hsa-miR-634-4380981		undetermined			hsa-miR-634-4380981		undetermined			hsa-miR-634-4380981		undetermined
hsa-miR-633-4380979		undetermined			hsa-miR-633-4380979		undetermined			hsa-miR-633-4380979		undetermined			hsa-miR-633-4380979		undetermined
hsa-miR-631-4380971		undetermined			hsa-miR-631-4380971		undetermined			hsa-miR-631-4380971		undetermined			hsa-miR-631-4380971		undetermined
hsa-miR-628-3p-4395545		33.0403			hsa-miR-628-3p-4395545		30.9525			hsa-miR-628-3p-4395545		31.01			hsa-miR-628-3p-4395545		31.7705
hsa-miR-626-4380966		undetermined			hsa-miR-626-4380966		undetermined			hsa-miR-626-4380966		undetermined			hsa-miR-626-4380966		undetermined
hsa-miR-623-4386740		33.8931			hsa-miR-623-4386740		33.9632			hsa-miR-623-4386740		35.0275			hsa-miR-623-4386740		34.0078
hsa-miR-622-4380961		30.3157			hsa-miR-622-4380961		30.8468			hsa-miR-622-4380961		29.0512			hsa-miR-622-4380961		29.7741
hsa-miR-621-4381001		undetermined			hsa-miR-621-4381001		undetermined			hsa-miR-621-4381001		undetermined			hsa-miR-621-4381001		undetermined
hsa-miR-614-4380990		undetermined			hsa-miR-614-4380990		undetermined			hsa-miR-614-4380990		undetermined			hsa-miR-614-4380990		undetermined
hsa-miR-613-4380989		undetermined			hsa-miR-613-4380989		undetermined			hsa-miR-613-4380989		undetermined			hsa-miR-613-4380989		35.3584
hsa-miR-609-4380978		undetermined			hsa-miR-609-4380978		undetermined			hsa-miR-609-4380978		undetermined			hsa-miR-609-4380978		undetermined
hsa-miR-608-4380976		undetermined			hsa-miR-608-4380976		undetermined			hsa-miR-608-4380976		undetermined			hsa-miR-608-4380976		undetermined
hsa-miR-607-4380975		undetermined			hsa-miR-607-4380975		undetermined			hsa-miR-607-4380975		undetermined			hsa-miR-607-4380975		undetermined
hsa-miR-606-4380974		undetermined			hsa-miR-606-4380974		undetermined			hsa-miR-606-4380974		32.96			hsa-miR-606-4380974		33.9813
hsa-miR-605-4386742		undetermined			hsa-miR-605-4386742		undetermined			hsa-miR-605-4386742		undetermined			hsa-miR-605-4386742		undetermined
hsa-miR-604-4380973		33.9604			hsa-miR-604-4380973		32.9734			hsa-miR-604-4380973		32.4705			hsa-miR-604-4380973		undetermined
hsa-miR-600-4380963		30.9635			hsa-miR-600-4380963		undetermined			hsa-miR-600-4380963		undetermined			hsa-miR-600-4380963		undetermined
hsa-miR-599-4380962		undetermined			hsa-miR-599-4380962		undetermined			hsa-miR-599-4380962		undetermined			hsa-miR-599-4380962		undetermined
hsa-miR-596-4380959		undetermined			hsa-miR-596-4380959		undetermined			hsa-miR-596-4380959		undetermined			hsa-miR-596-4380959		undetermined
hsa-miR-591-4380955		undetermined			hsa-miR-591-4380955		33.0087			hsa-miR-591-4380955		undetermined			hsa-miR-591-4380955		undetermined
hsa-miR-588-4380952		undetermined			hsa-miR-588-4380952		undetermined			hsa-miR-588-4380952		undetermined			hsa-miR-588-4380952		undetermined
hsa-miR-584-4381026		undetermined			hsa-miR-584-4381026		undetermined			hsa-miR-584-4381026		undetermined			hsa-miR-584-4381026		undetermined
hsa-miR-581-4386744		undetermined			hsa-miR-581-4386744		undetermined			hsa-miR-581-4386744		undetermined			hsa-miR-581-4386744		undetermined
hsa-miR-580-4381024		undetermined			hsa-miR-580-4381024		undetermined			hsa-miR-580-4381024		undetermined			hsa-miR-580-4381024		undetermined
hsa-miR-578-4381022		undetermined			hsa-miR-578-4381022		undetermined			hsa-miR-578-4381022		undetermined			hsa-miR-578-4381022		undetermined
hsa-miR-572-4381017		32.4916			hsa-miR-572-4381017		31.4816			hsa-miR-572-4381017		31.4857			hsa-miR-572-4381017		33.6523
hsa-miR-571-4381016		undetermined			hsa-miR-571-4381016		27.7626			hsa-miR-571-4381016		undetermined			hsa-miR-571-4381016		undetermined
hsa-miR-566-4380943		undetermined			hsa-miR-566-4380943		undetermined			hsa-miR-566-4380943		undetermined			hsa-miR-566-4380943		undetermined
hsa-miR-562-4380939		undetermined			hsa-miR-562-4380939		undetermined			hsa-miR-562-4380939		undetermined			hsa-miR-562-4380939		undetermined
hsa-miR-559-4380937		undetermined			hsa-miR-559-4380937		undetermined			hsa-miR-559-4380937		undetermined			hsa-miR-559-4380937		undetermined
hsa-miR-524-3p-4378087		undetermined			hsa-miR-524-3p-4378087		33.6705			hsa-miR-524-3p-4378087		undetermined			hsa-miR-524-3p-4378087		33.0118
hsa-miR-519b-3p-4395495		32.2003			hsa-miR-519b-3p-4395495		undetermined			hsa-miR-519b-3p-4395495		33.459			hsa-miR-519b-3p-4395495		33.9406
hsa-miR-497-4373222		29.9125			hsa-miR-497-4373222		28.8022			hsa-miR-497-4373222		29.9485			hsa-miR-497-4373222		30.4595
hsa-miR-432-4373280		28.9998			hsa-miR-432-4373280		29.5258			hsa-miR-432-4373280		29.44			hsa-miR-432-4373280		28.952
hsa-miR-409-3p-4395443		28.7967			hsa-miR-409-3p-4395443		29.977			hsa-miR-409-3p-4395443		28.9734			hsa-miR-409-3p-4395443		28.6948
hsa-miR-361-3p-4395227		undetermined			hsa-miR-361-3p-4395227		undetermined			hsa-miR-361-3p-4395227		undetermined			hsa-miR-361-3p-4395227		undetermined
hsa-miR-30d-4373059		25.8367			hsa-miR-30d-4373059		25.9794			hsa-miR-30d-4373059		24.9813			hsa-miR-30d-4373059		25.0448
hsa-miR-302d-4373063		undetermined			hsa-miR-302d-4373063		undetermined			hsa-miR-302d-4373063		undetermined			hsa-miR-302d-4373063		34.0243
